# Supplementary material for: Colloidal Self-Assembled Patterns Maintain the Pluripotency and Promote the Hemopoietic Potential of Human Embryonic Stem Cells
Source: Front Cell Dev Biol. 2021 Nov 16;9:771773. doi: 10.3389/fcell.2021.771773 (PMC8636751; doi:10.3389/fcell.2021.771773)
Supplement: Supplementary file 4 [file DataSheet2.xlsx]

## Sheet: up regulation
Gene ID	Gene Symbol	Type	Transcripts ID	Kegg Gene ID	Coding Capacity	NMCL14P31 Expression	NMCL14P32 Expression	NMCL14P33 Expression	NMCLH1P31 Expression	NMCLH1P32 Expression	NMCLH1P33 Expression	NMCLH1P3 Expression	log2 (NMCL14P3/NMCLH1P3)	Qvalue (NMCLH1P3-vs-NMCL14P3)	KEGG Pathway Desc
107984546	LOC107984546	mRNA	BGIR9606_351132+++BGIR9606_351133+++BGIR9606_351135+++XR_001749276.1		coding	0.53	1.18	1.98	0	0	0	0	9.30503	0
BGIG9606_67748	BGIG9606_67748	mRNA	BGIR9606_406701		coding	0	22.5	0	0	0	0	0	8.87812	0	03013///RNA transport
BGIG9606_48735	BGIG9606_48735	mRNA	BGIR9606_356333+++URS00008C1B8D		coding	0.98	2.47	0.24	0	0	0	0	7.24813	0
1270	CNTF	mRNA	NM_000614.3	K05420	coding	0.1	0.21	0.21	0	0	0	0	7.18099	3e-05	04630///Jak-STAT signaling pathway+++04060///Cytokine-cytokine receptor interaction
728290	LINC02027	mRNA	BGIR9606_290515+++URS00008B317D+++URS00008BB5E3+++URS00008BD1E6+++URS00008BD5BB+++URS00008BED0E+++URS00008BF52A+++URS00008C03D8+++URS0000D56F5D+++URS0000D59391+++URS0000D5A1B0+++URS0000D5DF9A+++NR_132411.1		coding	3.72	3.3	1.1	0	0	0	0	6.77219	0
107985414	LOC107985414	mRNA	BGIR9606_380025+++URS00008BFD0B+++URS00009AF45F+++URS0000D5D310+++URS0000D5E238+++XR_001754477.1		coding	0.11	0.28	0.38	0	0	0	0	6.74569	0
BGIG9606_67682	BGIG9606_67682	mRNA	BGIR9606_406605		coding	0.25	0	0.52	0	0	0	0	6.59506	0	05320///Autoimmune thyroid disease+++05167///Kaposi's sarcoma-associated herpesvirus infection+++04514///Cell adhesion molecules (CAMs)+++05203///Viral carcinogenesis+++05165///Human papillomavirus infection+++05169///Epstein-Barr virus infection+++05168///Herpes simplex infection+++05332///Graft-versus-host disease+++04144///Endocytosis+++04218///Cellular senescence+++05330///Allograft rejection…
BGIG9606_38359	BGIG9606_38359	mRNA	BGIR9606_279165+++URS0000D5DD65		coding	0	2.31	1.19	0	0	0	0	6.53351	0	05130///Pathogenic Escherichia coli infection
105370928	LOC105370928	mRNA	BGIR9606_361397+++URS00008B9589+++URS00009BFF3B+++XR_001751643.2+++XR_001751644.1+++XR_001751645.2		coding	0.61	0	0.31	0	0	0	0	6.21607	0
56901	NDUFA4L2	mRNA	BGIR9606_350501+++BGIR9606_350502+++BGIR9606_350503+++BGIR9606_350504+++BGIR9606_350506+++URS00008B242D+++URS00008B93ED+++NM_020142.3	K03948	coding	0.4	0.57	0.08	0	0	0	0	5.99142	0	04714///Thermogenesis+++05012///Parkinson's disease+++01100///Metabolic pathways+++05010///Alzheimer's disease+++04723///Retrograde endocannabinoid signaling+++04932///Non-alcoholic fatty liver disease (NAFLD)+++00190///Oxidative phosphorylation+++05016///Huntington's disease
83659	TEKT1	mRNA	BGIR9606_370570+++NM_053285.1+++XM_011524027.3	K18628	coding	0.27	0.86	1.86	0	0	0.05	0.017	5.97429	0
BGIG9606_55465	BGIG9606_55465	mRNA	BGIR9606_394906+++URS0000D5C0BB		coding	0	0	0.38	0	0	0	0	5.91645	0
144347	RFLNA	mRNA	NM_181709.4		coding	0.27	0	0.32	0	0	0	0	5.73873	0
BGIG9606_67954	BGIG9606_67954	mRNA	BGIR9606_407000		coding	0	3.42	1.4	0	0	0	0	5.63631	0
51003	MED31	mRNA	NM_016060.2	K15153	coding	0.16	0.48	0	0	0	0	0	5.46111	1e-05
105374132	LOC105374132	mRNA	BGIR9606_291738+++URS000009DA31+++URS0000105274+++URS00002A9212+++URS00009C5AAE+++XR_924548.2+++XR_924549.2		coding	0	0.07	0	0	0	0	0	5.30947	2e-05
105372520	LOC105372520	mRNA	BGIR9606_380144+++URS00000651E9+++URS00005585AE+++URS00008B316A+++URS00008BDAF6+++URS00009C2656+++URS0000D59678+++URS0000D59BC7+++URS0000D5B664+++URS0000D5C68E+++URS0000D5D340+++XR_001754487.1+++XR_001754488.2+++XR_937237.3+++XR_937238.3+++XR_937239.2		coding	0.14	0	0	0	0	0	0	5.26539	3e-05
BGIG9606_53913	BGIG9606_53913	mRNA	BGIR9606_392376+++URS00009B6019+++URS00009B7FB1		coding	0	1.32	0	0	0	0	0	5.25866	3e-05
BGIG9606_68763	BGIG9606_68763	mRNA	BGIR9606_408192		coding	1.23	0	0	0	0	0	0	5.2253	4e-05
BGIG9606_45227	BGIG9606_45227	mRNA	BGIR9606_331706+++URS00008B9E5B		coding	0	0.05	0.08	0	0	0	0	5.17695	5e-05
BGIG9606_45850	BGIG9606_45850	mRNA	BGIR9606_336262+++URS0000D5BFC1		coding	0.07	0.05	0.09	0	0	0	0	5.17139	6e-05	04137///Mitophagy - animal+++04140///Autophagy - animal
107984317	LOC107984317	mRNA	BGIR9606_339921+++XR_001748144.1		coding	0	0	0.5	0	0	0	0	5.10874	8e-05
81629	TSSK3	mRNA	BGIR9606_264485+++URS00008B9374+++URS00008BB725+++URS00009B1A31+++NM_052841.3+++XM_024450041.1	K08811	coding	0	0	0.61	0	0	0	0	5.09369	9e-05
BGIG9606_68025	BGIG9606_68025	mRNA	BGIR9606_407102		coding	0	0	0.88	0	0	0	0	5.05365	0.00012	03018///RNA degradation
7554	ZNF8	mRNA	URS00008B26EB+++NM_021089.2	K09228	coding	0.15	0	0.2	0	0	0	0	5.03277	0.00014
152831	KLB	mRNA	URS00009B939E+++NM_175737.3	K22404	coding	0	0.04	0.08	0	0	0	0	5.01247	0.00016	04714///Thermogenesis
107986303	LOC107986303	mRNA	BGIR9606_295214+++BGIR9606_295215+++XR_001741792.1		coding	0	0	0.16	0	0	0	0	5.00176	0.00017	00062///Fatty acid elongation+++01212///Fatty acid metabolism+++01110///Biosynthesis of secondary metabolites+++01040///Biosynthesis of unsaturated fatty acids
BGIG9606_46088	BGIG9606_46088	mRNA	BGIR9606_338183+++URS00008B333C+++URS00009B667F+++URS00009BF140		coding	0.95	0.89	0.51	0	0.08	0	0.027	4.97487	1e-05
BGIG9606_68848	BGIG9606_68848	mRNA	BGIR9606_408300		coding	0.05	0.09	0	0	0	0	0	4.9245	0.00027
101927242	LINC01430	mRNA	BGIR9606_382352+++URS00008BE90D+++URS0000A8D3CE+++URS0000AA5FA8+++NR_109893.1		coding	0.09	0	0	0	0	0	0	4.8095	0.00051
101929895	LOC101929895	mRNA	URS00008BC66F+++XM_017010126.1		coding	0.29	0	0.03	0	0	0	0	4.74034	0.00074
BGIG9606_68402	BGIG9606_68402	mRNA	BGIR9606_407570		coding	1.39	0.68	1.13	0	0	0	0	4.73819	0.00075
BGIG9606_36873	BGIG9606_36873	mRNA	BGIR9606_269092+++URS00000BF611+++URS00005A401B+++URS00005DE56B+++URS00008BE44B+++URS00009C6138+++URS0000D58B90		coding	0.11	0.03	0.12	0.01	0	0	0.003	4.72215	1e-05
BGIG9606_68274	BGIG9606_68274	mRNA	BGIR9606_407406+++BGIR9606_407407+++BGIR9606_407408+++BGIR9606_407409		coding	0.44	0.2	0.13	0	0	0	0	4.69009	0.00096
BGIG9606_68737	BGIG9606_68737	mRNA	BGIR9606_408156		coding	0.69	0.28	0	0	0	0.04	0.013	4.46366	0	01200///Carbon metabolism+++01110///Biosynthesis of secondary metabolites+++04714///Thermogenesis+++01120///Microbial metabolism in diverse environments+++00020///Citrate cycle (TCA cycle)+++05016///Huntington's disease+++01100///Metabolic pathways+++05010///Alzheimer's disease+++04932///Non-alcoholic fatty liver disease (NAFLD)+++01130///Biosynthesis of antibiotics+++00190///Oxidative phosphoryl…
84981	MIR22HG	mRNA	BGIR9606_367960+++BGIR9606_367962+++BGIR9606_367965+++BGIR9606_370221+++BGIR9606_370222+++BGIR9606_370223+++BGIR9606_370224+++URS00008B3E3E+++URS0000D570E9+++URS0000D58593+++URS0000D58B40+++URS0000D5925F+++NR_028502.1+++NR_028503.1+++NR_028504.1+++NR_028505.1		coding	118.77	17.11	11.72	4.54	4.93	5.99	5.153	4.41189	0
925	CD8A	mRNA	BGIR9606_281116+++BGIR9606_281117+++NR_027353.1+++NM_001145873.1+++NM_001768.6+++NM_171827.3	K06458	coding	0.1	0.07	3.36	0.15	0.09	0.15	0.13	4.2672	0	04660///T cell receptor signaling pathway+++04514///Cell adhesion molecules (CAMs)+++04640///Hematopoietic cell lineage+++05340///Primary immunodeficiency+++04612///Antigen processing and presentation
729648	ZNF812P	mRNA	BGIR9606_378032+++NR_146444.1+++NR_146445.1+++NR_146446.1		coding	0.55	0.26	0.21	0.07	0	0	0.023	3.86634	0
283446	MYO1H	mRNA	URS00002026FE+++NM_001101421.3+++XM_011538223.2+++XM_017019207.1	K10356	coding	0.12	0.06	0.08	0	0	0.02	0.007	3.75305	0
101927723	LOC101927723	mRNA	BGIR9606_275836+++BGIR9606_280696+++BGIR9606_280697+++BGIR9606_280698+++BGIR9606_280699+++BGIR9606_280700+++URS00008BC228+++XR_245020.3		coding	0.05	0.13	0.15	0	0.03	0	0.01	3.72494	0.00095	04137///Mitophagy - animal+++04140///Autophagy - animal
BGIG9606_68167	BGIG9606_68167	mRNA	BGIR9606_407279		coding	2.37	0.53	0.96	0.31	0	0	0.103	3.65152	0
101928118	LOC101928118	mRNA	BGIR9606_271713+++BGIR9606_271714+++BGIR9606_271715+++URS0000D56ED0+++URS0000D58FAE+++URS0000D59D62+++URS0000D59E53+++URS0000D5A03F+++URS0000D5A150+++URS0000D5C089+++URS0000D5CF44+++NR_125948.1+++NR_125949.1		coding	0.03	0.2	0.04	0.02	0.02	0	0.013	3.59297	0	04137///Mitophagy - animal+++04140///Autophagy - animal
BGIG9606_45245	BGIG9606_45245	mRNA	BGIR9606_331772+++BGIR9606_331777+++BGIR9606_331778+++URS000078496B		coding	0.14	0.04	0.13	0	0.03	0	0.01	3.5234	0	00514///Other types of O-glycan biosynthesis
BGIG9606_54313	BGIG9606_54313	mRNA	BGIR9606_392906+++BGIR9606_392907+++URS000007F1D7		coding	0.26	0	4.52	0	0.11	0.16	0.09	3.50673	0
BGIG9606_68777	BGIG9606_68777	mRNA	BGIR9606_408222		coding	2.56	0.89	1.39	0.33	0.1	0	0.143	3.48732	1e-05	05134///Legionellosis+++04621///NOD-like receptor signaling pathway
105372964	LOC105372964	mRNA	BGIR9606_386041+++BGIR9606_386042+++URS00008B2A54+++XR_001755463.1		coding	0	0.6	0.59	0	0	0.11	0.037	3.42205	0	04745///Phototransduction - fly+++04144///Endocytosis+++04340///Hedgehog signaling pathway+++05032///Morphine addiction+++04724///Glutamatergic synapse+++04062///Chemokine signaling pathway+++04740///Olfactory transduction
26471	NUPR1	mRNA	BGIR9606_366873+++NM_001042483.1+++NM_012385.2	K15626	coding	0.46	0.21	0.44	0.11	0	0	0.037	3.35989	0.0002	05202///Transcriptional misregulation in cancer
101928059	LOC101928059	mRNA	BGIR9606_266984+++URS00008B2C15+++URS00008BEF58+++URS0000D5814B+++URS0000D5BF83+++XR_426845.4+++XR_426846.4+++XR_922160.2		coding	0.96	0.33	1.41	0.01	0	0.25	0.087	3.33989	0
BGIG9606_55304	BGIG9606_55304	mRNA	BGIR9606_394713+++BGIR9606_394714+++BGIR9606_394716+++URS00008BF45D		coding	0.12	0.19	0.02	0	0	0.03	0.01	3.27283	0
BGIG9606_67942	BGIG9606_67942	mRNA	BGIR9606_406987+++BGIR9606_406988		coding	1.18	2.51	0.36	0	0.06	0.44	0.167	2.99313	0	03018///RNA degradation
347273	CAVIN4	mRNA	URS00008B550B+++NM_001018116.2		coding	0.72	0.45	0.4	0	0.2	0	0.067	2.96784	0
101928021	LOC101928021	mRNA	BGIR9606_369690+++BGIR9606_369691+++BGIR9606_369692+++URS00009BD920+++URS0000D56F2E+++URS0000D5A39C+++URS0000D5A4E9+++URS0000D5B37C+++URS0000D5B6AC+++URS0000D5E3E3+++NR_136398.1		coding	0.02	0.05	0.05	0	0.01	0.01	0.007	2.90184	0
100529241	HSPE1-MOB4	mRNA	BGIR9606_278269+++URS00009C25F8+++NM_001202485.1		coding	1.38	0.47	0.03	0.08	0.03	0.07	0.06	2.88907	0	05152///Tuberculosis+++04940///Type I diabetes mellitus+++04212///Longevity regulating pathway - worm+++03018///RNA degradation+++05134///Legionellosis
1565	CYP2D6	mRNA	BGIR9606_386627+++BGIR9606_386628+++BGIR9606_386629+++NM_000106.5+++NM_001025161.2	K17712	coding	0.19	0.09	0.21	0	0	0.05	0.017	2.8527	0.00051	00982///Drug metabolism - cytochrome P450+++04726///Serotonergic synapse+++00980///Metabolism of xenobiotics by cytochrome P450+++01522///Endocrine resistance
101928933	LOC101928933	mRNA	BGIR9606_273499+++BGIR9606_273500+++URS000044E820+++URS00008BCB92+++URS0000D5C1DC+++XR_001738313.1+++XR_241158.3+++XR_922330.2		coding	0.07	0.1	0.07	0.02	0	0.02	0.013	2.84198	0
101929243	LOC101929243	mRNA	BGIR9606_309288+++BGIR9606_309289+++URS0000D5CF09+++URS0000D5D891+++NR_134625.1+++NR_134626.1		coding	0	0.29	0	0.03	0	0	0.01	2.82769	2e-05
1536	CYBB	mRNA	BGIR9606_387473+++BGIR9606_387474+++URS00008BB40F+++NM_000397.3	K21421	coding	0.09	0.07	0.53	0.01	0.04	0.02	0.023	2.81621	0	04145///Phagosome+++04216///Ferroptosis+++04066///HIF-1 signaling pathway+++04621///NOD-like receptor signaling pathway+++05140///Leishmaniasis+++04933///AGE-RAGE signaling pathway in diabetic complications+++04217///Necroptosis+++04670///Leukocyte transendothelial migration
105372578	LOC105372578	mRNA	BGIR9606_381882+++URS00008C40C1+++URS00009BA309+++URS00009BC577+++URS0000D594C5+++URS0000D5D64B+++XR_001754563.1+++XR_937399.2		coding	0.14	0.36	0.19	0.07	0.03	0	0.033	2.79287	0.00013
105370458	SEC23A-AS1	mRNA	BGIR9606_356068+++BGIR9606_356069+++BGIR9606_358329+++URS0000D59148+++URS0000D5C669+++URS0000D5D71B+++NR_146545.1		coding	0.41	0.14	0.56	0	0.14	0.47	0.203	2.73755	0	04141///Protein processing in endoplasmic reticulum
2209	FCGR1A	mRNA	BGIR9606_266751+++BGIR9606_266752+++BGIR9606_266753+++BGIR9606_266755+++URS00008B54B4+++NM_000566.3+++XM_005244957.3+++XM_005244958.5	K06498	coding	0.16	0.02	0.13	0.03	0	0.06	0.03	2.60346	0.00061	04145///Phagosome+++05202///Transcriptional misregulation in cancer+++05140///Leishmaniasis+++05150///Staphylococcus aureus infection+++04666///Fc gamma R-mediated phagocytosis+++05152///Tuberculosis+++04380///Osteoclast differentiation+++05221///Acute myeloid leukemia+++04640///Hematopoietic cell lineage+++05322///Systemic lupus erythematosus
BGIG9606_55237	BGIG9606_55237	mRNA	BGIR9606_394549+++URS00008B308C+++URS00008BEE1D		coding	1.52	1.26	0.66	0	0	0.56	0.187	2.60182	0
BGIG9606_68531	BGIG9606_68531	mRNA	BGIR9606_407776+++BGIR9606_407777+++BGIR9606_407778+++BGIR9606_407779		coding	0.14	0.03	0.11	0.05	0	0	0.017	2.60128	0
BGIG9606_44854	BGIG9606_44854	mRNA	BGIR9606_328865+++BGIR9606_328866+++BGIR9606_328867+++BGIR9606_328868+++URS00009C4E7D		coding	0.03	0.01	0.04	0.01	0	0	0.003	2.59071	0	00514///Other types of O-glycan biosynthesis
BGIG9606_68008	BGIG9606_68008	mRNA	BGIR9606_407077		coding	0.29	0.2	0.3	0	0	0.13	0.043	2.58135	0	00970///Aminoacyl-tRNA biosynthesis
83852	SETDB2	mRNA	NM_001160308.2+++NM_001320699.1+++NM_031915.2	K18494	coding	0	0.5	0.47	0	0.16	0	0.053	2.58024	0	00310///Lysine degradation
100505881	MAGI2-AS3	mRNA	BGIR9606_316773+++BGIR9606_316774+++BGIR9606_316775+++BGIR9606_316776+++BGIR9606_320696+++BGIR9606_320697+++URS00008B2E8A+++URS00008B4FF8+++URS00008B7AB3+++URS00008B9AF4+++URS00008BA125+++URS00008BB92A+++URS00008C0CDC+++URS00008C1394+++URS00008C1B49+++URS00008C1ECE+++URS00008C242F+++URS00008C3AA3+++URS00009B082E+++URS00009B09A6+++URS00009B142D+++URS00009B5B10+++URS00009B9A93+++URS00009BE158+++URS…		coding	0.34	0.44	0.25	0.06	0.05	0.08	0.063	2.58022	0.00077
BGIG9606_51377	BGIG9606_51377	mRNA	BGIR9606_376840+++URS00008BC1E4		coding	0.21	0.07	0.14	0	0.03	0.04	0.023	2.55713	0
105374773	LOC105374773	mRNA	BGIR9606_275751+++BGIR9606_280626+++XR_001739497.1+++XR_001739498.1+++XR_001739499.1+++XR_001739500.1+++XR_001739501.1+++XR_940171.2		coding	0.12	0.15	0.11	0.02	0.05	0.02	0.03	2.55371	2e-05	04137///Mitophagy - animal+++04140///Autophagy - animal
BGIG9606_54950	BGIG9606_54950	mRNA	BGIR9606_393981+++BGIR9606_393982+++URS0000331429		coding	0.12	0.03	0.12	0	0.03	0.02	0.017	2.47108	0	04530///Tight junction
100507404	TMLHE-AS1	mRNA	BGIR9606_389458+++BGIR9606_389459+++BGIR9606_389460+++BGIR9606_389461+++BGIR9606_389462+++BGIR9606_389463+++URS00003FE77B+++URS000056D05E+++URS00008B45F0+++URS00009AEF1D+++NR_039991.1		coding	0	0.13	0.14	0.12	0	0.04	0.053	2.4671	0.00013	00310///Lysine degradation
BGIG9606_54716	BGIG9606_54716	mRNA	BGIR9606_393542+++BGIR9606_393543+++BGIR9606_393544+++URS00005F8743+++URS00008B8DD8+++URS00008C047D+++URS00009BE40F		coding	0	0.31	0.21	0	0.03	0	0.01	2.45278	1e-05
254228	CALHM5	mRNA	BGIR9606_310701+++NM_153711.3		coding	0	0.06	0.07	0	0	0.02	0.007	2.42353	0.00027
BGIG9606_54769	BGIG9606_54769	mRNA	BGIR9606_393595+++BGIR9606_393596+++BGIR9606_393597+++BGIR9606_393598+++BGIR9606_393599+++URS00009C5904		coding	0	0.25	0.49	0	0.13	0	0.043	2.40755	0.00086	04110///Cell cycle
653073	GOLGA8J	mRNA	NM_001282472.1+++XM_006720651.3+++XM_011521950.2+++XR_002957674.1		coding	0.08	0	0.27	0.12	0	0	0.04	2.34847	0.00064
BGIG9606_68200	BGIG9606_68200	mRNA	BGIR9606_407319+++BGIR9606_407320		coding	0.31	0.53	0.96	0	0.21	0.15	0.12	2.31268	0	01100///Metabolic pathways+++00270///Cysteine and methionine metabolism
BGIG9606_36080	BGIG9606_36080	mRNA	BGIR9606_263560+++URS000076341C		coding	0.32	0.2	0.78	0	0	0.27	0.09	2.26415	0
84210	ANKRD20A1	mRNA	BGIR9606_328942+++BGIR9606_328943+++BGIR9606_328944+++NM_032250.3+++XM_005272532.4+++XM_011545682.2+++XM_024447692.1	K17299	coding	0.18	0.15	0.25	0.1	0	0.02	0.04	2.23308	2e-05
105378215	CTB-99A3.1	mRNA	BGIR9606_303766+++BGIR9606_307505+++BGIR9606_307506+++BGIR9606_307507+++BGIR9606_307508+++BGIR9606_307509+++URS00008BBB4A+++URS00009B7D66+++XR_001742916.2+++XR_001742917.2+++XR_001742918.2+++XR_001742919.2+++XR_002956249.1+++XR_944387.2		coding	0.03	0.18	0.26	0.08	0.28	0.07	0.143	2.22515	0.00034
BGIG9606_46761	BGIG9606_46761	mRNA	BGIR9606_343718+++URS00009AD7DC		coding	10.43	9.79	0.87	0	1.48	3.17	1.55	2.16023	0	03320///PPAR signaling pathway
107986352	LOC107986352	mRNA	XM_017010106.2		coding	0	0.27	0.29	0	0	0.13	0.043	2.13134	0
101929162	LOC101929162	mRNA	BGIR9606_348113+++BGIR9606_348115+++URS0000440493+++NR_120474.1		coding	0	0.28	0.72	0	0	0.23	0.077	2.12991	0	04722///Neurotrophin signaling pathway
105370500	LOC105370500	mRNA	BGIR9606_356257+++BGIR9606_356258+++BGIR9606_356263+++URS0000134062+++XR_001750963.1+++XR_943867.2		coding	3.47	1.46	3.07	1.63	0.02	0.16	0.603	2.11129	0	04137///Mitophagy - animal+++04140///Autophagy - animal
3574	IL7	mRNA	BGIR9606_326534+++BGIR9606_326536+++BGIR9606_326537+++BGIR9606_326539+++URS00008B4DE7+++URS00008C05B8+++NM_000880.3+++NM_001199886.1+++NM_001199887.1+++NM_001199888.1+++XM_011517522.3+++XM_011517523.3+++XM_017013397.2	K05431	coding	0.37	1.74	0.18	0.12	0.08	0.31	0.17	2.10089	0	04630///Jak-STAT signaling pathway+++04640///Hematopoietic cell lineage+++05200///Pathways in cancer+++04151///PI3K-Akt signaling pathway+++04060///Cytokine-cytokine receptor interaction
105374119	LINC02004	mRNA	BGIR9606_287171+++BGIR9606_287172+++BGIR9606_287173+++BGIR9606_291554+++URS00008B3222+++URS0000D5B30F+++URS0000D5D496+++NR_146711.1		coding	0.07	0.4	0.13	0.05	0.12	0	0.057	2.09557	0.00016	04360///Axon guidance
1113	CHGA	mRNA	BGIR9606_357255+++NM_001275.3+++NM_001301690.1+++XM_011536370.2	K19990	coding	20.8	21.64	20.26	4.61	5.39	5.13	5.043	2.06303	0
107984333	LOC107984333	mRNA	BGIR9606_340553+++URS0000D5A100+++URS0000D5D923+++URS0000D5DFC6+++XR_001748242.1		coding	0.09	0.18	0.25	0	0.04	0.09	0.043	2.03849	3e-05
BGIG9606_65677	BGIG9606_65677	mRNA	BGIR9606_404556		coding	0.33	0.42	0.25	0.24	0	0	0.08	2.03261	0
1960	EGR3	mRNA	BGIR9606_325670+++NM_001199880.1+++NM_001199881.1+++NM_004430.2+++XM_005273425.3+++XM_005273426.3+++XM_011544429.2	K12497	coding	0.12	0.19	0.14	0.03	0.02	0.05	0.033	2.0275	4e-05	05203///Viral carcinogenesis+++05161///Hepatitis B+++04625///C-type lectin receptor signaling pathway
BGIG9606_67854	BGIG9606_67854	mRNA	BGIR9606_406866		coding	0.69	0.65	1.98	0	0.84	0	0.28	2.02555	0.00085
101928736	MIR762HG	mRNA	BGIR9606_365006+++BGIR9606_365007+++BGIR9606_365008+++BGIR9606_365009+++BGIR9606_365011+++BGIR9606_365012+++NR_110940.1+++NR_110941.1+++NR_110942.1		coding	1.24	0.23	1.34	0.22	0.33	0.37	0.307	2.02346	0
BGIG9606_37832	BGIG9606_37832	mRNA	BGIR9606_275976+++URS00008B9773		coding	0.31	0	0.15	0.05	0.06	0	0.037	2.01785	0.0001
113675	SDSL	mRNA	NM_001304993.1+++NM_138432.3+++XM_005253831.5+++XM_011537846.2+++XM_017018763.1	K17989	coding	0.52	0.5	0.29	0.07	0.15	0.11	0.11	1.99147	0.00016	01200///Carbon metabolism+++01130///Biosynthesis of antibiotics+++00260///Glycine, serine and threonine metabolism+++00270///Cysteine and methionine metabolism+++01110///Biosynthesis of secondary metabolites+++00290///Valine, leucine and isoleucine biosynthesis+++01100///Metabolic pathways+++01230///Biosynthesis of amino acids
BGIG9606_68886	BGIG9606_68886	mRNA	BGIR9606_408357+++BGIR9606_408358+++BGIR9606_408359+++BGIR9606_408360		coding	0.49	0.27	1.09	0	0.29	0.13	0.14	1.954	3e-05
BGIG9606_67801	BGIG9606_67801	mRNA	BGIR9606_406784		coding	1.76	4.72	4.65	2.89	0	0	0.963	1.94705	0
89782	LMLN	mRNA	BGIR9606_288508+++BGIR9606_288509+++BGIR9606_288510+++BGIR9606_288511+++BGIR9606_288512+++BGIR9606_288513+++BGIR9606_288514+++BGIR9606_288515+++BGIR9606_288516+++BGIR9606_288517+++BGIR9606_288518+++BGIR9606_288519+++BGIR9606_288522+++URS00008BA700+++NR_026786.1+++NR_026787.1+++NM_001136049.2+++NM_033029.3	K13539	coding	1.02	0.82	0.88	0.17	0.46	0.12	0.25	1.93145	0
100129387	GABPB1-AS1	mRNA	BGIR9606_360652+++URS0000781F34+++URS00008B32E6+++URS00009B89DD+++URS00009C2D70+++URS0000D56D5E+++URS0000D57527+++URS0000D583B3+++URS0000D58A18+++URS0000D59263+++URS0000D59BC2+++URS0000D59D3C+++URS0000D5BA33+++URS0000D5BAAA+++URS0000D5C003+++URS0000D5CF54+++URS0000D5D586+++URS0000D5D814+++URS0000D5DB21+++NR_024490.1		coding	0.43	0.09	0.23	0.09	0.1	0	0.063	1.9262	0.0003
7479	WNT8B	mRNA	BGIR9606_335677+++BGIR9606_338628+++URS00008B854E+++URS00008C14D5+++NM_003393.3	K00714	coding	0.05	0.02	25.42	0.01	0.06	6.67	2.247	1.90528	0	04934///Cushing's syndrome+++05200///Pathways in cancer+++04916///Melanogenesis+++04310///Wnt signaling pathway+++05166///HTLV-I infection+++05205///Proteoglycans in cancer+++04150///mTOR signaling pathway+++05224///Breast cancer+++05165///Human papillomavirus infection+++05225///Hepatocellular carcinoma+++04390///Hippo signaling pathway+++05226///Gastric cancer+++05217///Basal cell carcinoma+++0…
4025	LPO	mRNA	NR_027647.1+++NM_001160102.1+++NM_006151.2+++XM_011524808.2+++XM_011524810.2	K12550	coding	0.18	0.15	0.23	0.06	0.06	0.03	0.05	1.89877	0.00098	04970///Salivary secretion
285955	SPDYE1	mRNA	URS00009B4FE3+++NM_175064.2+++XM_005249719.3+++XM_017012015.1+++XM_017012016.2+++XM_017012017.2	K08694	coding	0.04	0.19	0.15	0.04	0	0.09	0.043	1.87388	0.00063	04114///Oocyte meiosis+++04914///Progesterone-mediated oocyte maturation
BGIG9606_67977	BGIG9606_67977	mRNA	BGIR9606_407026+++BGIR9606_407027		coding	0	2.32	1.15	0.86	0.86	0	0.573	1.85662	0
107986587	ABCF1-DT	mRNA	BGIR9606_392520+++XR_001744078.2+++XR_001756540.2+++XR_001756676.2+++XR_001756716.2+++XR_001756736.2+++XR_001756750.2+++XR_001756773.2		coding	0	0.8	1.95	0.72	0.04	0.01	0.257	1.8518	0	05416///Viral myocarditis+++05330///Allograft rejection+++05320///Autoimmune thyroid disease+++04145///Phagosome+++04940///Type I diabetes mellitus+++05203///Viral carcinogenesis+++04514///Cell adhesion molecules (CAMs)+++05332///Graft-versus-host disease+++04612///Antigen processing and presentation+++05163///Human cytomegalovirus infection+++04144///Endocytosis+++05166///HTLV-I infection+++0421…
BGIG9606_64666	BGIG9606_64666	mRNA	BGIR9606_403530+++BGIR9606_403531+++BGIR9606_403532		coding	2.86	1.57	0.05	0	1.04	0.2	0.413	1.84733	1e-05	04978///Mineral absorption+++04216///Ferroptosis+++04217///Necroptosis
100132774	KDM4A-AS1	mRNA	BGIR9606_270554+++BGIR9606_270555+++BGIR9606_270556+++BGIR9606_270557+++BGIR9606_270558+++BGIR9606_270559+++BGIR9606_270560+++URS0000004540+++URS0000174509+++URS0000442FC8+++URS00006030EA+++URS00009B7541+++URS0000D593A7+++URS0000D5AE54+++NR_033827.1		coding	0.64	0.3	0.07	0.11	0.15	0	0.087	1.82403	2e-05	00513///Various types of N-glycan biosynthesis+++01100///Metabolic pathways+++00514///Other types of O-glycan biosynthesis+++00533///Glycosaminoglycan biosynthesis - keratan sulfate+++00515///Mannose type O-glycan biosynthesis+++00601///Glycosphingolipid biosynthesis - lacto and neolacto series
BGIG9606_40687	BGIG9606_40687	mRNA	BGIR9606_294322+++BGIR9606_294323+++URS00008BCAE8		coding	2.86	0.79	2.34	1.74	0.08	2.1	1.307	1.81948	0
9321	TRIP11	mRNA	BGIR9606_359449+++BGIR9606_359450+++BGIR9606_359451+++BGIR9606_359452+++BGIR9606_359453+++BGIR9606_359454+++BGIR9606_359455+++BGIR9606_359456+++BGIR9606_359457+++BGIR9606_359458+++URS00009B9DC3+++URS0000D5C8FE+++NM_001321851.1+++NM_004239.4+++XM_017021787.2+++XM_017021788.2+++XR_001750598.2+++XR_943560.2		coding	1.61	1.39	1	0.48	0.66	0.26	0.467	1.80891	0	04140///Autophagy - animal+++04137///Mitophagy - animal
BGIG9606_47465	BGIG9606_47465	mRNA	BGIR9606_349697+++URS00000E8CB6+++URS00005900D5+++URS00008B3990		coding	0.19	0	0.23	0.12	0	0	0.04	1.79938	4e-05
4502	MT2A	mRNA	BGIR9606_365278+++URS00009B8B61+++NM_005953.4	K14739	coding	55.83	54.9	51.85	13.07	14.42	17.7	15.063	1.79384	0	04212///Longevity regulating pathway - worm+++04978///Mineral absorption
4496	MT1H	mRNA	BGIR9606_365288+++BGIR9606_365289+++NM_005951.2	K14739	coding	38.61	44.21	44.51	10.82	11.04	16.87	12.91	1.76745	0	04978///Mineral absorption+++04212///Longevity regulating pathway - worm
105370467	LOC105370467	mRNA	BGIR9606_358344+++URS00008BD000+++URS00009AD0D5+++URS00009AF544+++URS00009B5C94+++URS00009B6F94+++URS00009BB412+++URS00009BE414+++URS00009BEBD0+++URS00009C0694+++URS00009C1FAF+++URS00009C2F2C+++URS00009C5105+++URS0000D59218+++URS0000D59FD4+++URS0000D5C995+++XR_001750739.1		coding	2.46	2.29	1.66	0	1.08	0.8	0.627	1.76698	0.00063
267004	PGBD3	mRNA	NM_170753.3		coding	0.26	0.06	0.37	0	0.21	0	0.07	1.76514	0.00089
100303749	LOC100303749	mRNA	BGIR9606_305714+++NR_028474.1		coding	0.4	0.19	0.15	0.06	0	0.15	0.07	1.7504	0	04621///NOD-like receptor signaling pathway
107986532	LOC107986532	mRNA	BGIR9606_310176+++BGIR9606_313356+++XM_017011596.1		coding	3.04	3.87	3.12	0.94	1.21	0.85	1	1.74312	1e-05
BGIG9606_68269	BGIG9606_68269	mRNA	BGIR9606_407399+++BGIR9606_407400+++BGIR9606_407401		coding	0.22	0.02	0.38	0	0.15	0	0.05	1.73218	0.0005	04310///Wnt signaling pathway
BGIG9606_68513	BGIG9606_68513	mRNA	BGIR9606_407753		coding	0	0	1.06	0	0.33	0	0.11	1.72379	0.0002
BGIG9606_68654	BGIG9606_68654	mRNA	BGIR9606_407991		coding	1.75	0.22	0.63	0.2	0	0.58	0.26	1.72028	0
4499	MT1M	mRNA	NM_176870.2	K14739	coding	1.91	3.01	4.08	1.08	0.83	0.85	0.92	1.70461	0	04978///Mineral absorption+++04212///Longevity regulating pathway - worm
4493	MT1E	mRNA	BGIR9606_365279+++BGIR9606_365280+++BGIR9606_365281+++BGIR9606_365282+++NM_175617.3+++XM_005255956.4	K14739	coding	30.4	29.26	33.52	7.84	10.17	10.98	9.663	1.68715	0	04212///Longevity regulating pathway - worm+++04978///Mineral absorption
BGIG9606_61739	BGIG9606_61739	mRNA	BGIR9606_400586		coding	1.58	1.44	2.64	0.51	0.31	0.95	0.59	1.67251	0
440926	H3F3AP4	mRNA	BGIR9606_277814+++BGIR9606_277815+++BGIR9606_277819+++BGIR9606_277820+++BGIR9606_277821+++BGIR9606_282990+++BGIR9606_282996+++BGIR9606_282998+++BGIR9606_282999+++BGIR9606_283002+++URS00000E43DB+++URS00009B0D38+++URS00009B587D+++NR_002315.1		coding	130.5	91.43	1.56	61.09	7.06	0.87	23.007	1.65808	0	04137///Mitophagy - animal+++04140///Autophagy - animal+++04144///Endocytosis
445328	ARHGEF35	mRNA	BGIR9606_322120+++NM_001003702.2		coding	0.88	0.69	0.3	0.32	0.15	0.07	0.18	1.65299	0
54754	NUTM2F	mRNA	NM_017561.1		coding	0.42	0.19	0.3	0	0.21	0.09	0.1	1.64395	0.0001
65263	PYCR3	mRNA	NR_138144.1+++NM_001329866.1+++NM_023078.4	K00286	coding	0.25	0.36	0.12	0.24	0	0	0.08	1.63632	6e-05	00330///Arginine and proline metabolism+++01110///Biosynthesis of secondary metabolites+++01230///Biosynthesis of amino acids+++01130///Biosynthesis of antibiotics+++01100///Metabolic pathways
1958	EGR1	mRNA	BGIR9606_303517+++BGIR9606_303518+++NM_001964.2	K09203	coding	7.06	7.95	7.74	2.44	2.38	2.57	2.463	1.62121	0	04371///Apelin signaling pathway+++05020///Prion diseases+++04928///Parathyroid hormone synthesis, secretion and action+++05166///HTLV-I infection+++04933///AGE-RAGE signaling pathway in diabetic complications+++04912///GnRH signaling pathway
107986717	LOC107986717	mRNA	BGIR9606_321317+++URS00008B5CD1+++URS00009C1589+++XR_001744968.2+++XR_001744969.1+++XR_001744970.2		coding	0.06	0.07	0.16	0	0.04	0.06	0.033	1.61517	8e-05
105373560	LOC105373560	mRNA	BGIR9606_281871+++BGIR9606_281872+++URS00008B691C+++URS00009B17B4+++XR_923200.3		coding	0.24	0.71	0	0	0.15	0.15	0.1	1.61273	0
54065	SMIM11A	mRNA	BGIR9606_383211+++BGIR9606_383212+++BGIR9606_383213+++NM_058182.4+++XM_017028397.1+++XM_017028398.1+++XM_017028399.2		coding	0.37	0.22	4.99	0.39	0.82	0.31	0.507	1.60435	0	04140///Autophagy - animal+++04137///Mitophagy - animal
2898	GRIK2	mRNA	BGIR9606_310421+++BGIR9606_310422+++BGIR9606_310423+++BGIR9606_310424+++BGIR9606_310425+++BGIR9606_310426+++BGIR9606_310427+++BGIR9606_310428+++BGIR9606_310429+++BGIR9606_313532+++URS00008C2A5C+++URS00008C3618+++NM_001166247.1+++NM_021956.4+++NM_175768.3+++XM_005266945.2+++XM_005266946.4+++XM_011535777.3+++XM_017010781.2+++XM_017010782.2+++XM_024446410.1+++XM_024446411.1+++XR_002956278.1	K05202	coding	2.29	1.97	1.78	0.74	0.68	0.68	0.7	1.59063	0	04080///Neuroactive ligand-receptor interaction+++04724///Glutamatergic synapse
102724862	TBC1D3I	mRNA	BGIR9606_371254+++NM_001291463.1+++XM_006722223.3+++XM_006722224.3+++XM_006722226.3+++XM_011524183.2+++XM_011524184.2+++XM_011524185.2	K20134	coding	0.35	0.58	0.51	0	0.33	0.04	0.123	1.5625	0
761	CA3	mRNA	BGIR9606_324058+++NM_005181.3	K01672	coding	1.41	1.46	1.05	0.43	0.46	0.45	0.447	1.54852	0	00910///Nitrogen metabolism
353324	SPATA12	mRNA	NM_181727.1+++XM_024453510.1		coding	0.58	0.63	0.35	0.12	0.18	0.27	0.19	1.49884	0.00015
29121	CLEC2D	mRNA	URS00009B2522+++NR_036693.2+++NM_001004419.4+++NM_001197317.2+++NM_001197318.2+++NM_001197319.2+++NM_013269.5	K10072	coding	0.64	0.5	0.21	0.01	0.26	0.21	0.16	1.49643	0
BGIG9606_38721	BGIG9606_38721	mRNA	BGIR9606_281319+++BGIR9606_281320+++URS00008B8501		coding	5.4	2.06	7.4	1.11	1.73	2.23	1.69	1.47433	0
254187	TSGA10IP	mRNA	BGIR9606_340937+++URS0000D5798C+++NM_152762.2+++XM_011544887.2+++XM_011544888.2+++XR_949858.1		coding	2.35	2.55	2.22	0.67	0.98	0.79	0.813	1.45817	0
105376607	LOC105376607	mRNA	BGIR9606_340076+++BGIR9606_343308+++URS00008BE824+++URS00009C484A+++URS0000D57668+++URS0000D57936+++URS0000D5C086+++URS0000D5E3D3+++XR_931152.2		coding	0.48	0.46	0.66	0.27	0.32	0	0.197	1.4531	0
109703458	HTD2	mRNA	NM_001348712.1+++NM_001348713.1+++NM_001348714.1+++NM_001348715.1	K22540	coding	4.01	2.55	2.57	2.48	0.43	0.37	1.093	1.4476	0
100996747	LOC100996747	mRNA	BGIR9606_392953+++BGIR9606_392982+++XM_003846538.3		coding	1.09	0.22	6.23	0	0.22	2.89	1.037	1.43616	0
102467224	LINC02147	mRNA	BGIR9606_303062+++BGIR9606_303063+++BGIR9606_303064+++BGIR9606_303065+++BGIR9606_303066+++BGIR9606_303067+++BGIR9606_303068+++BGIR9606_303069+++BGIR9606_303070+++BGIR9606_303071+++BGIR9606_303072+++BGIR9606_303073+++BGIR9606_303074+++BGIR9606_303075+++BGIR9606_303076+++BGIR9606_303077+++BGIR9606_303078+++BGIR9606_303079+++BGIR9606_303080+++BGIR9606_303081+++BGIR9606_303082+++BGIR9606_303083+++BGI…		coding	2.55	1.95	0.94	1.33	0.5	0.26	0.697	1.43351	8e-05	04140///Autophagy - animal+++04137///Mitophagy - animal
BGIG9606_66598	BGIG9606_66598	mRNA	BGIR9606_405486		coding	2.14	1.53	1.22	0.39	0.51	0.9	0.6	1.42745	0.00031
101928856	LOC101928856	mRNA	BGIR9606_288059+++BGIR9606_292420+++BGIR9606_292421+++BGIR9606_292425+++URS0000D5AB6C+++URS0000D5BB93+++URS0000D5CB98+++URS0000D5CF7B+++URS0000D5DAE1+++URS0000D5E1B4+++XR_002959659.1+++XR_002959660.1+++XR_002959661.1+++XR_924744.2+++XR_924748.2		coding	1.34	1.23	3.18	1.36	0.11	0.63	0.7	1.41663	2e-05
646658	SYNDIG1L	mRNA	BGIR9606_359107+++BGIR9606_359108+++BGIR9606_359109+++BGIR9606_359110+++BGIR9606_359111+++BGIR9606_359112+++BGIR9606_359113+++BGIR9606_359138+++URS00005C9121+++URS00008BEF0D+++URS00009B5B23+++NM_001105579.1+++XM_017021600.1		coding	2.93	2.81	2.73	1.12	1	0.8	0.973	1.41535	0
105377992	LOC105377992	mRNA	BGIR9606_310868+++BGIR9606_310869+++BGIR9606_310870+++BGIR9606_310871+++BGIR9606_314035+++BGIR9606_314036+++BGIR9606_314037+++BGIR9606_314038+++BGIR9606_314039+++BGIR9606_314040+++BGIR9606_314041+++BGIR9606_314042+++BGIR9606_314043+++BGIR9606_314044+++BGIR9606_314045+++BGIR9606_314046+++BGIR9606_314047+++BGIR9606_314048+++BGIR9606_314049+++BGIR9606_314050+++BGIR9606_314053+++BGIR9606_314054+++BGI…		coding	2.15	1.29	1.56	0.57	1.03	0.33	0.643	1.41233	3e-05
23544	SEZ6L	mRNA	BGIR9606_384870+++BGIR9606_384871+++URS00008B5445+++NM_001184773.1+++NM_001184774.1+++NM_001184775.1+++NM_001184776.1+++NM_001184777.1+++NM_021115.4+++XM_005261439.3+++XM_005261440.3+++XM_006724195.3+++XM_011530037.2+++XM_011530038.2+++XM_011530039.2+++XM_017028699.1+++XM_017028700.1		coding	0.19	0.09	0.11	0.03	0.02	0.04	0.03	1.38636	8e-05	04140///Autophagy - animal+++04137///Mitophagy - animal
BGIG9606_57508	BGIG9606_57508	mRNA	BGIR9606_396335		coding	0.28	0	4.31	0	0	1.76	0.587	1.38278	0
4495	MT1G	mRNA	BGIR9606_367168+++NM_001301267.1+++NM_005950.2	K14739	coding	80.44	88.3	116.57	32.33	36.07	43.27	37.223	1.35442	0	04212///Longevity regulating pathway - worm+++04978///Mineral absorption
101928234	LOC101928234	mRNA	BGIR9606_289156+++BGIR9606_289157+++URS00008BA070+++URS00008BD027+++URS00009BB871+++XR_001740658.1+++XR_245208.3+++XR_940728.1+++XR_940729.2+++XR_940730.2+++XR_940731.1+++XR_940732.2+++XR_940733.1		coding	1.14	2.74	0.04	0.12	1.35	0.02	0.497	1.35428	0	05164///Influenza A+++05162///Measles+++05143///African trypanosomiasis+++05152///Tuberculosis+++05134///Legionellosis+++04064///NF-kappa B signaling pathway+++05161///Hepatitis B+++05132///Salmonella infection+++04621///NOD-like receptor signaling pathway+++05168///Herpes simplex infection+++04620///Toll-like receptor signaling pathway+++05144///Malaria+++05142///Chagas disease (American trypano…
BGIG9606_68605	BGIG9606_68605	mRNA	BGIR9606_407885		coding	5.42	3.62	3.72	3.07	0.37	1.53	1.657	1.35279	0
664	BNIP3	mRNA	BGIR9606_339249+++BGIR9606_339250+++URS000077FC51+++NM_004052.3	K15464	coding	66.42	64.61	58.88	25.05	27.26	22.23	24.847	1.34933	0	05134///Legionellosis+++04140///Autophagy - animal+++04137///Mitophagy - animal+++04068///FoxO signaling pathway
388419	BTBD17	mRNA	NM_001080466.2+++XM_011524791.2+++XM_017024622.1		coding	3.86	4.11	2.48	1.44	1.49	1.19	1.373	1.34635	0
10168	ZNF197	mRNA	NR_136582.1+++NM_001024855.2+++NM_001323293.1+++NM_001323294.1+++NM_001323295.1+++NM_001323296.1+++NM_006991.4	K09229	coding	0.66	0.86	0.14	0.38	0.46	0.13	0.323	1.34549	0
56062	KLHL4	mRNA	BGIR9606_388143+++BGIR9606_390736+++BGIR9606_390737+++NM_019117.4+++NM_057162.2+++XR_938403.2	K10442	coding	10.62	9.9	7.2	5.63	3.21	5.09	4.643	1.34023	0
BGIG9606_68455	BGIG9606_68455	mRNA	BGIR9606_407644+++BGIR9606_407645+++BGIR9606_407646		coding	1.26	1.01	1.21	0.38	0.5	0.47	0.45	1.34007	0
102723468	LOC102723468	mRNA	BGIR9606_330151+++BGIR9606_330152+++URS00008B4FE5+++URS00008BED46+++URS0000D584A0+++URS0000D590B0+++URS0000D5954C+++URS0000D5DFFC+++XR_001746932.1+++XR_001746933.1		coding	0	0	1	0	0	0.4	0.133	1.33664	4e-05	04150///mTOR signaling pathway
BGIG9606_67769	BGIG9606_67769	mRNA	BGIR9606_406728+++BGIR9606_406729+++BGIR9606_406730		coding	0.39	0.41	0.2	0.4	0	0	0.133	1.3363	0.00053	04010///MAPK signaling pathway+++04144///Endocytosis+++05162///Measles+++04915///Estrogen signaling pathway+++04612///Antigen processing and presentation+++03040///Spliceosome+++05134///Legionellosis+++05145///Toxoplasmosis+++04213///Longevity regulating pathway - multiple species+++04141///Protein processing in endoplasmic reticulum+++05169///Epstein-Barr virus infection+++05164///Influenza A
8850	KAT2B	mRNA	BGIR9606_284713+++BGIR9606_284714+++BGIR9606_284715+++BGIR9606_284716+++BGIR9606_284717+++BGIR9606_284727+++BGIR9606_284728+++BGIR9606_284729+++BGIR9606_284730+++URS00009BB35D+++URS00009C2B13+++NM_003884.4+++XM_005265528.4+++XM_017007423.1+++XM_017007424.1+++XR_001740351.1+++XR_245162.4	K06062	coding	0.44	0.09	0.34	0.05	0.11	0.32	0.16	1.33302	0	05166///HTLV-I infection+++05203///Viral carcinogenesis+++04919///Thyroid hormone signaling pathway+++04330///Notch signaling pathway
8508	NIPSNAP1	mRNA	BGIR9606_386139+++BGIR9606_386140+++URS0000D5CEA6+++NM_001202502.1+++NM_003634.3		coding	16.95	2.3	10.95	3.24	8.32	0.55	4.037	1.32074	0
125336	LOXHD1	mRNA	BGIR9606_374674+++BGIR9606_374675+++BGIR9606_374676+++NM_001145472.2+++NM_001145473.2+++NM_001173129.1+++NM_001308013.1+++NM_144612.6+++XM_006722388.3+++XM_006722389.3+++XM_006722390.3+++XM_006722391.3+++XM_011525804.2+++XM_011525810.2+++XM_011525811.2+++XM_017025548.1+++XM_024451084.1+++XM_024451085.1+++XM_024451086.1+++XM_024451087.1+++XM_024451088.1		coding	0.2	0.17	0.19	0.09	0.03	0.11	0.077	1.31519	0.00012
25833	POU2F3	mRNA	BGIR9606_342289+++NM_001244682.1+++NM_014352.3+++XM_011542739.2+++XM_011542740.2+++XM_011542741.3+++XM_011542742.3+++XM_011542743.2+++XM_017017487.1+++XM_024448424.1	K09364	coding	0.99	1.2	1.45	0.46	0.39	0.59	0.48	1.31456	0
158248	TTC16	mRNA	BGIR9606_330258+++BGIR9606_330259+++BGIR9606_333181+++URS00008B4EBF+++URS00008B962F+++URS00009B2343+++NM_001317037.1+++NM_144965.2+++XM_005251733.2+++XM_005251734.2+++XM_006716970.2+++XM_006716971.2+++XM_011518283.2+++XM_011518284.2+++XM_011518285.2+++XM_011518288.2+++XM_011518289.3+++XM_011518290.2+++XM_011518291.2+++XM_011518292.2+++XM_011518293.2+++XM_011518294.3+++XM_011518295.2+++XM_01151829…		coding	3.04	6.48	3.55	1.83	1.1	2.79	1.907	1.3136	0	04140///Autophagy - animal+++04137///Mitophagy - animal
2342	FNTB	mRNA	NM_002028.3	K05954	coding	1.18	0.91	2.12	0.64	0	1.04	0.56	1.31249	0	00900///Terpenoid backbone biosynthesis+++01130///Biosynthesis of antibiotics
8544	PIR	mRNA	NM_001018109.2+++NM_003662.3	K06911	coding	1.57	1.53	1.5	0.51	0.72	0.64	0.623	1.30336	0
55584	CHRNA9	mRNA	NM_017581.3	K04810	coding	0.73	0.84	1.1	0.42	0.38	0.29	0.363	1.30266	0	04080///Neuroactive ligand-receptor interaction
2172	FABP6	mRNA	BGIR9606_304055+++BGIR9606_304056+++URS00008B6675+++NM_001040442.1+++NM_001130958.1+++NM_001445.2	K08755	coding	1.73	2.42	1.47	0.84	0.79	0.63	0.753	1.29982	6e-05	03320///PPAR signaling pathway
BGIG9606_41816	BGIG9606_41816	mRNA	BGIR9606_306994+++URS00008C1C1E		coding	5.09	2.86	1.4	1.87	1.76	0.17	1.267	1.29839	0
653162	RPSAP9	mRNA	BGIR9606_329096+++BGIR9606_329097+++BGIR9606_329098+++URS0000D587DF+++NR_026890.1		coding	0	0.33	5.4	0.33	0.24	1.72	0.763	1.29361	3e-05
57402	S100A14	mRNA	NM_020672.2+++XM_005245362.1+++XM_017001875.1		coding	1.4	1.98	1.97	0.55	0.98	0.68	0.737	1.27641	0
9729	KIAA0408	mRNA	BGIR9606_310896+++NM_014702.4		coding	0.89	1.64	2.09	0.79	0.06	0.78	0.543	1.2737	0	04140///Autophagy - animal+++04137///Mitophagy - animal
105372279	LOC105372279	mRNA	BGIR9606_378214+++BGIR9606_378215+++XR_001753869.2		coding	0.28	0.96	0.78	0.15	0.4	0.33	0.293	1.26432	0
BGIG9606_68277	BGIG9606_68277	mRNA	BGIR9606_407412+++BGIR9606_407413		coding	0.16	0.4	0.69	0.09	0.33	0.2	0.207	1.24521	0.00054	04330///Notch signaling pathway+++01522///Endocrine resistance+++05224///Breast cancer+++04658///Th1 and Th2 cell differentiation+++05200///Pathways in cancer
414152	C10orf105	mRNA	NM_001164375.2+++NM_001168390.1+++XM_011539808.2+++XM_011539809.2		coding	0.26	0.37	0.32	0.11	0.12	0.17	0.133	1.23538	1e-05
26254	OPTC	mRNA	NM_014359.3+++XM_011509406.2	K08128	coding	0.83	0.8	0.94	0.4	0.27	0.39	0.353	1.23354	8e-05
10457	GPNMB	mRNA	BGIR9606_315548+++URS00009B1366+++NM_001005340.1+++NM_002510.2+++XM_005249578.3+++XM_017011676.2+++XM_017011677.2+++XM_017011678.2	K20732	coding	0.44	0.5	0.43	0.24	0.11	0.24	0.197	1.23351	6e-05
644660	RAD21-AS1	mRNA	BGIR9606_324728+++BGIR9606_324729+++NR_033886.1		coding	0.89	1.21	1.25	0.63	0.02	0.66	0.437	1.23097	0	04110///Cell cycle+++04111///Cell cycle - yeast
123591	TMEM266	mRNA	BGIR9606_361237+++BGIR9606_361238+++BGIR9606_361239+++BGIR9606_361240+++URS00008B4AFD+++URS0000D58D8F+++NM_152335.2+++XM_005254160.3+++XM_017021915.1+++XM_017021916.1+++XM_017021917.1		coding	3.51	3.05	2.87	1.26	1.4	1.38	1.347	1.22959	0	04140///Autophagy - animal+++04137///Mitophagy - animal
102725258	LOC102725258	mRNA	BGIR9606_346732+++BGIR9606_346733+++BGIR9606_346735+++BGIR9606_346742+++BGIR9606_346743+++BGIR9606_346744+++URS0000773E98+++URS00008B9414+++URS00008BCA11+++URS00008BF1E9+++URS00008BF5A3+++URS00009B1C62+++URS00009B9685+++XR_001749117.1+++XR_001749118.1+++XR_001749119.1+++XR_001749120.1+++XR_001749121.2+++XR_001749122.2+++XR_001749123.1+++XR_002957411.1+++XR_944911.2+++XR_944912.2+++XR_944918.2+++X…		coding	1.23	1.09	1.69	0.97	0.08	0.61	0.553	1.21799	7e-05	04137///Mitophagy - animal+++04140///Autophagy - animal
107984146	LOC107984146	mRNA	BGIR9606_392653+++BGIR9606_392659+++BGIR9606_392660+++BGIR9606_392661+++BGIR9606_392663+++URS00008C2CD0+++URS00009B0572+++URS00009BB7E8+++URS00009BC408+++URS00009BDADB+++XR_952968.3+++XR_952969.3		coding	0.38	0	1.21	0.3	0	0.39	0.23	1.21594	0.00073	05330///Allograft rejection+++05416///Viral myocarditis+++04218///Cellular senescence+++05169///Epstein-Barr virus infection+++05203///Viral carcinogenesis+++05320///Autoimmune thyroid disease+++05168///Herpes simplex infection+++05167///Kaposi's sarcoma-associated herpesvirus infection+++05332///Graft-versus-host disease+++05166///HTLV-I infection+++05163///Human cytomegalovirus infection+++0414…
730234	LOC730234	mRNA	BGIR9606_316110+++BGIR9606_316111+++BGIR9606_316112+++BGIR9606_316113+++BGIR9606_316114+++URS00008B4BC8+++URS00009ACFB6+++URS00009B82B4+++NR_146388.1		coding	0.72	0.4	0.55	0.14	0.3	0.37	0.27	1.21127	0	04137///Mitophagy - animal+++04140///Autophagy - animal
BGIG9606_46452	BGIG9606_46452	mRNA	BGIR9606_341205+++URS00008B8639+++URS00009B7772+++URS0000D5BD0E		coding	8.25	3.43	11.77	0.89	1.97	7.24	3.367	1.20882	0	00100///Steroid biosynthesis+++01100///Metabolic pathways+++01110///Biosynthesis of secondary metabolites
84951	TNS4	mRNA	BGIR9606_371376+++BGIR9606_371377+++BGIR9606_371378+++BGIR9606_371379+++BGIR9606_371380+++BGIR9606_371381+++URS00008BD31D+++URS0000D5C5A8+++NM_032865.5+++XM_005257744.1+++XM_017025236.1+++XM_017025237.1+++XR_001752669.1	K18080	coding	0.41	0.2	0.51	0.15	0.22	0.15	0.173	1.20346	4e-05
51327	AHSP	mRNA	NM_001318221.1+++NM_001318222.1+++NM_016633.3		coding	3.4	2.85	1.92	1.53	1	0.97	1.167	1.19541	0.00016
56140	PCDHA8	mRNA	NM_018911.2+++NM_031856.1	K16493	coding	0.24	0.29	0.35	0	0.15	0.24	0.13	1.19037	1e-05
57561	ARRDC3	mRNA	BGIR9606_306348+++BGIR9606_306349+++BGIR9606_306350+++BGIR9606_306351+++BGIR9606_306352+++BGIR9606_306353+++URS00008B8396+++URS00009B4D4D+++URS0000D596D6+++NR_138071.1+++NR_138072.1+++NM_001329670.1+++NM_001329671.1+++NM_001329672.1+++NM_020801.3+++XR_002956165.1		coding	1.7	1.76	1.88	0.76	0.68	0.68	0.707	1.18133	0
BGIG9606_53046	BGIG9606_53046	mRNA	BGIR9606_387931+++URS00008B33A3		coding	4.61	1.94	2.78	1.31	2.56	0.29	1.387	1.18091	0
729178	STXBP5-AS1	mRNA	BGIR9606_311216+++BGIR9606_311217+++BGIR9606_311218+++BGIR9606_311219+++BGIR9606_311220+++BGIR9606_314599+++BGIR9606_314600+++BGIR9606_314601+++BGIR9606_314602+++BGIR9606_314603+++BGIR9606_314604+++BGIR9606_314605+++BGIR9606_314606+++BGIR9606_314607+++BGIR9606_314608+++BGIR9606_314609+++BGIR9606_314610+++BGIR9606_314611+++BGIR9606_314612+++BGIR9606_314613+++BGIR9606_314614+++BGIR9606_314615+++BGI…		coding	0.24	0.11	0.25	0.01	0.05	0.24	0.1	1.17464	8e-05	04140///Autophagy - animal+++04137///Mitophagy - animal
2103	ESRRB	mRNA	BGIR9606_357061+++BGIR9606_357062+++URS00008B28A3+++NM_004452.3+++XM_011536547.2+++XM_011536550.2+++XM_011536553.2+++XM_011536554.2+++XM_017021085.1+++XM_024449508.1+++XM_024449509.1+++XR_001750189.1+++XR_943401.2	K08553	coding	0.24	0.16	0.23	0.08	0.08	0.08	0.08	1.1737	8e-05	04550///Signaling pathways regulating pluripotency of stem cells
BGIG9606_68192	BGIG9606_68192	mRNA	BGIR9606_407311		coding	0.21	0.08	0.22	0.07	0.03	0.12	0.073	1.16906	0.00017	00770///Pantothenate and CoA biosynthesis+++01100///Metabolic pathways
112268319	LOC112268319	mRNA	BGIR9606_392954+++BGIR9606_392955+++BGIR9606_392956+++XR_002958884.1+++XR_002958885.1+++XR_002958886.1		coding	1.59	1.07	1.15	0.34	0.86	0.48	0.56	1.16841	0
5456	POU3F4	mRNA	URS0000075C92+++NM_000307.4	K09365	coding	1.08	1.31	1.36	0.57	0.49	0.62	0.56	1.15877	0
107986837	LOC107986837	mRNA	BGIR9606_317652+++BGIR9606_317653+++BGIR9606_321607+++BGIR9606_321608+++BGIR9606_321609+++BGIR9606_321610+++BGIR9606_321611+++BGIR9606_321612+++BGIR9606_321613+++BGIR9606_321614+++URS000034F218+++URS00004490C3+++URS00008B8F47+++URS00009B116D+++URS00009BD7EB+++XR_001745328.1+++XR_002956581.1		coding	1.12	0	18.41	1.11	0	7.6	2.903	1.15811	0
100130701	LOC100130701	mRNA	BGIR9606_286811+++URS00008B427E+++URS00008B45A9+++URS00008B4DB0+++URS00008BBAAA+++URS00009C6078+++URS0000D5C771+++URS0000D5DB31+++XR_001740865.2+++XR_001740866.1		coding	0.49	0.15	5.67	0.25	0	2.61	0.953	1.14587	0
102724642	LOC102724642	mRNA	BGIR9606_276223+++BGIR9606_276224+++BGIR9606_276225+++BGIR9606_276226+++BGIR9606_276227+++URS00009C12C5+++XM_024453280.1		coding	0.17	0.92	0.51	0.05	0.18	0.21	0.147	1.14455	2e-05	04111///Cell cycle - yeast+++04120///Ubiquitin mediated proteolysis+++04110///Cell cycle+++04113///Meiosis - yeast+++05166///HTLV-I infection+++04914///Progesterone-mediated oocyte maturation+++04114///Oocyte meiosis
BGIG9606_67978	BGIG9606_67978	mRNA	BGIR9606_407028+++BGIR9606_407029+++BGIR9606_407030		coding	4.69	8.41	5.4	0.21	5.33	2.89	2.81	1.14453	0
BGIG9606_68268	BGIG9606_68268	mRNA	BGIR9606_407398		coding	0.46	0.92	1.64	0	1.41	0	0.47	1.13769	0
9582	APOBEC3B	mRNA	BGIR9606_385251+++BGIR9606_385253+++NM_001270411.1+++NM_004900.4	K18750	coding	8.73	9.5	10.55	4.65	4.42	4.25	4.44	1.12824	0
BGIG9606_54748	BGIG9606_54748	mRNA	BGIR9606_393577+++URS0000497BAD+++URS00004D5AF1+++URS0000A88257		coding	0.19	0.21	1.01	0.08	0.48	0.1	0.22	1.12718	0
647107	LINC01192	mRNA	BGIR9606_287780+++URS0000237FE8+++URS00002F56CA+++URS0000379F54+++URS0000391542+++URS00003A2873+++URS00003CE7CE+++URS00004E82A7+++URS00004EF8FB+++URS00005663F5+++URS00008B583E+++URS00008B8881+++URS00008BAB9B+++NR_033945.1		coding	2.14	1.99	2.86	1.92	0	1.28	1.067	1.11977	0.00058
653188	GUSBP3	mRNA	BGIR9606_302035+++BGIR9606_305804+++BGIR9606_305805+++URS00008B3EF0+++URS00008B989A+++URS00008BC445+++URS00008C14FF+++NR_027386.2		coding	0.74	0.82	1.43	0.41	0.77	0.09	0.423	1.11618	0	05134///Legionellosis+++04621///NOD-like receptor signaling pathway
105374591	LOC105374591	mRNA	BGIR9606_280361+++URS00003E5C49+++URS00008B3EF2+++URS00008B9C18+++URS00008BBE47+++XR_001739454.1+++XR_940072.2		coding	0.15	0.18	0.2	0.03	0.14	0.07	0.08	1.11511	0.00034
105376162	HSD17B3-AS1	mRNA	BGIR9606_329535+++BGIR9606_329536+++BGIR9606_329537+++BGIR9606_332348+++BGIR9606_332360+++URS00009B1D8B+++URS0000D58DC0+++URS0000D59298+++URS0000D5E28E+++NR_146524.1		coding	0.32	0.41	0.41	0.15	0.13	0.22	0.167	1.11176	0	04137///Mitophagy - animal+++00140///Steroid hormone biosynthesis+++01100///Metabolic pathways+++04140///Autophagy - animal
BGIG9606_68283	BGIG9606_68283	mRNA	BGIR9606_407424		coding	1.02	0.69	0.84	0.4	0	0.77	0.39	1.10661	0
5163	PDK1	mRNA	BGIR9606_277775+++BGIR9606_277777+++BGIR9606_277778+++URS00008B3913+++URS0000D59601+++NR_103729.1+++NR_103731.1+++NM_001278549.1+++NM_002610.4+++XM_006712594.2+++XM_006712595.3+++XM_011511343.2+++XM_011511344.2+++XM_011511345.3+++XM_011511347.2+++XR_001738771.1+++XR_001738772.2+++XR_001738773.1+++XR_001738774.2+++XR_001738775.2+++XR_001738776.1+++XR_427093.3+++XR_427094.1+++XR_427095.3+++XR_92294…	K12077	coding	19.05	21.09	20.53	8.67	9.93	9.19	9.263	1.10142	0	04360///Axon guidance+++05230///Central carbon metabolism in cancer+++04066///HIF-1 signaling pathway
6991	TCTE3	mRNA	BGIR9606_311674+++BGIR9606_314987+++URS00008C15C6+++URS0000D5769F+++URS0000D5A149+++URS0000D5C93E+++URS0000D5D753+++NR_138070.1+++NM_174910.2+++XM_006715554.3+++XM_011536093.3		coding	2.85	2.78	2.23	1.31	0.53	1.82	1.22	1.09637	0	05225///Hepatocellular carcinoma
83729	INHBE	mRNA	URS0000730F3E+++NM_031479.4	K22689	coding	8.69	8.79	8.71	3.86	4.15	4.25	4.087	1.0957	0	04550///Signaling pathways regulating pluripotency of stem cells+++04060///Cytokine-cytokine receptor interaction+++04350///TGF-beta signaling pathway
BGIG9606_48200	BGIG9606_48200	mRNA	BGIR9606_354918+++BGIR9606_354923+++BGIR9606_354924+++URS00008BE1FA+++URS00008C3211+++URS00009B9E61+++URS0000D58A38		coding	2.49	3.49	3.19	4.24	0.06	0.12	1.473	1.08978	2e-05
105378909	LOC105378909	mRNA	BGIR9606_266188+++BGIR9606_266189+++BGIR9606_266190+++BGIR9606_271962+++BGIR9606_271963+++BGIR9606_271964+++BGIR9606_271965+++BGIR9606_271966+++BGIR9606_271967+++BGIR9606_271968+++BGIR9606_271969+++BGIR9606_271970+++BGIR9606_271971+++BGIR9606_271972+++BGIR9606_271973+++URS00009AE16F+++URS00009B8EED+++URS0000D586F8+++URS0000D58FD0+++URS0000D5B441+++URS0000D5CD33+++XR_001738189.1+++XR_001738190.1++…		coding	1.11	1.48	0.82	0.24	0.66	0.52	0.473	1.08145	3e-05
285205	LINC00636	mRNA	BGIR9606_290745+++BGIR9606_290746+++URS0000D582D5+++NR_015394.1		coding	3.44	1.59	4.64	1.37	1.68	1.56	1.537	1.07701	0.00097
27133	KCNH5	mRNA	BGIR9606_358801+++BGIR9606_358802+++BGIR9606_358803+++BGIR9606_358804+++BGIR9606_358805+++NM_139318.4+++NM_172375.2	K04908	coding	0.74	0.79	0.72	0.3	0.41	0.36	0.357	1.07529	0
257194	NEGR1	mRNA	BGIR9606_265448+++BGIR9606_265449+++BGIR9606_265450+++BGIR9606_265451+++BGIR9606_271266+++BGIR9606_271267+++BGIR9606_271268+++BGIR9606_271269+++BGIR9606_271272+++BGIR9606_271273+++BGIR9606_271274+++URS0000444D92+++URS00008B2A67+++URS00008B3BA1+++URS00008B7A89+++URS00008B8F63+++URS00008B90A8+++URS00008BDF6E+++URS00008BF7C4+++URS00009AE335+++URS00009BBC16+++URS00009BC031+++URS00009C2D86+++URS0000A9…	K06775	coding	0.71	1.14	0.51	0.55	0.25	0.32	0.373	1.06929	0	04514///Cell adhesion molecules (CAMs)
23609	MKRN2	mRNA	BGIR9606_284502+++BGIR9606_284503+++BGIR9606_284504+++BGIR9606_284505+++NM_001271707.1+++NM_014160.4	K15687	coding	2.63	1.82	3.36	0.7	0.53	1.03	0.753	1.06741	0	05214///Glioma+++04550///Signaling pathways regulating pluripotency of stem cells+++04666///Fc gamma R-mediated phagocytosis+++04072///Phospholipase D signaling pathway+++05165///Human papillomavirus infection+++04664///Fc epsilon RI signaling pathway+++04662///B cell receptor signaling pathway+++04722///Neurotrophin signaling pathway+++05163///Human cytomegalovirus infection+++01521///EGFR tyros…
22986	SORCS3	mRNA	BGIR9606_335937+++BGIR9606_335938+++BGIR9606_335939+++BGIR9606_335940+++BGIR9606_335941+++BGIR9606_335942+++URS00008B2DCE+++NM_014978.2+++XM_011539542.2		coding	1.32	1.44	1.41	0.66	0.94	0.6	0.733	1.0672	0	04140///Autophagy - animal+++04137///Mitophagy - animal
55506	H2AFY2	mRNA	BGIR9606_334950+++BGIR9606_334951+++NM_018649.2	K11251	coding	24.3	25.37	24.25	11.5	11.92	12.16	11.86	1.05574	0	05034///Alcoholism+++04217///Necroptosis+++05322///Systemic lupus erythematosus
BGIG9606_55293	BGIG9606_55293	mRNA	BGIR9606_394712+++BGIR9606_394715+++BGIR9606_394717+++URS00008B2D1D+++URS00008B7D3E+++URS00008B8D9C+++URS00008BCF0A		coding	0.22	0.21	0.27	0.32	0.3	0.15	0.257	1.05252	0	04137///Mitophagy - animal+++04140///Autophagy - animal
54541	DDIT4	mRNA	BGIR9606_335031+++URS000037F700+++NM_019058.3	K08270	coding	25.29	27.4	21.63	11.29	12.87	11.73	11.963	1.0466	0	04150///mTOR signaling pathway+++04140///Autophagy - animal+++04151///PI3K-Akt signaling pathway+++05206///MicroRNAs in cancer
220963	SLC16A9	mRNA	BGIR9606_337709+++URS00008B38A4+++NM_001323977.1+++NM_001323978.1+++NM_001323979.1+++NM_001323980.1+++NM_001323981.1+++NM_194298.2+++XM_017015883.1+++XM_017015884.2+++XM_024447878.1	K08186	coding	6.62	6.38	6.48	2.97	3.23	2.93	3.043	1.04158	0
30851	TAX1BP3	mRNA	NM_001204698.1+++NM_014604.3		coding	7.09	6.03	8.81	3.53	4.96	2.01	3.5	1.03667	0
339975	LOC339975	mRNA	BGIR9606_300767+++BGIR9606_300768+++BGIR9606_300769+++BGIR9606_300770+++BGIR9606_300771+++URS00003BBAB5+++URS000075CA70+++URS00008B3F39+++URS00008B609E+++URS00008BC2FF+++URS00008BC7DB+++URS00009B8C87+++URS00009BC3B0+++URS00009C2F9C+++NR_038931.1		coding	0.19	0.14	0.13	0.15	0.06	0.03	0.08	1.03075	0.00012	04137///Mitophagy - animal+++04140///Autophagy - animal
105371006	LOC105371006	mRNA	BGIR9606_363727+++XR_932685.2+++XR_932686.2		coding	1.17	0.83	1.07	0.43	0.24	0.85	0.507	1.0177	0.00063
117584	RFFL	mRNA	BGIR9606_371227+++BGIR9606_371231+++BGIR9606_371232+++URS000012FC51+++URS0000783319+++URS00008B6BDB+++NR_037713.1+++NM_001017368.1	K20804	coding	1.11	0.98	0.8	0.72	0.07	0.41	0.4	1.01452	0
219537	SMTNL1	mRNA	BGIR9606_340429+++BGIR9606_340430+++URS00008B3733+++URS00008BD676+++NM_001105565.2+++XM_005273819.4		coding	0.05	1.54	1.53	0.06	0.05	1.34	0.483	1.0144	0.00048	04120///Ubiquitin mediated proteolysis+++05012///Parkinson's disease
79838	TMC5	mRNA	BGIR9606_364578+++BGIR9606_364579+++BGIR9606_364580+++BGIR9606_364581+++BGIR9606_364582+++BGIR9606_366658+++BGIR9606_366659+++BGIR9606_366660+++URS000011EB56+++URS00008B7310+++URS0000D57C12+++URS0000D5D56F+++URS0000D5E363+++NM_001105248.1+++NM_001105249.1+++NM_001261841.1+++NM_001308161.1+++NM_024780.4	K21988	coding	1.28	1.05	5.66	1.13	0.94	0.77	0.947	1.0109	0	04140///Autophagy - animal+++04137///Mitophagy - animal
2978	GUCA1A	mRNA	NM_000409.4+++NM_001319061.1+++NM_001319062.1+++XM_006715073.3+++XM_011514537.2+++XM_011514539.1	K08328	coding	8.5	8.97	8.92	3.84	4.24	5.21	4.43	1.00092	0	04744///Phototransduction

## Sheet: down regulation
Gene ID	Gene Symbol	Type	Transcripts ID	Kegg Gene ID	Coding Capacity	NMCL14P31 Expression	NMCL14P32 Expression	NMCL14P33 Expression	NMCLH1P31 Expression	NMCLH1P32 Expression	NMCLH1P33 Expression	NMCLH1P3 Expression	log2 (NMCL14P3/NMCLH1P3)	Qvalue (NMCLH1P3-vs-NMCL14P3)	KEGG Pathway Desc
158055	C9orf163	mRNA	NM_152571.2		coding	0.08	0.07	0.1	0.41	0.11	0.31	0.277	-1.75047	9e-05
105369971	LOC105369971	mRNA	BGIR9606_346902+++URS00008B25C1+++URS00008B275A+++URS00008B774E+++URS00008BCAA1+++URS0000D5ADBE+++URS0000D5BDB2+++NR_135803.1		coding	0.3	0.29	0.32	0.49	0.76	0.59	0.613	-1.02089	3e-05	04137///Mitophagy - animal+++04140///Autophagy - animal
3952	LEP	mRNA	BGIR9606_321735+++URS00008BE93D+++NM_000230.2+++XM_005250340.5	K05424	coding	0.24	0.2	0.22	0.72	0.65	0.68	0.683	-1.66978	0	04080///Neuroactive ligand-receptor interaction+++04152///AMPK signaling pathway+++04932///Non-alcoholic fatty liver disease (NAFLD)+++04630///Jak-STAT signaling pathway+++04060///Cytokine-cytokine receptor interaction+++04920///Adipocytokine signaling pathway
345222	MSANTD1	mRNA	URS00008C2B22+++NM_001042690.1+++NM_001330620.1+++XM_011513466.3+++XM_011513467.3		coding	0.11	0.08	0.06	0.22	0.24	0.28	0.247	-1.81733	0
79625	NDNF	mRNA	BGIR9606_299339+++BGIR9606_299340+++URS00006470D3+++URS00008B96F6+++URS00008BC715+++NM_024574.3+++XM_024454212.1+++XM_024454213.1		coding	0.17	0.22	0.2	0.56	0.41	0.43	0.467	-1.38664	0
9413	FAM189A2	mRNA	BGIR9606_328986+++BGIR9606_328987+++BGIR9606_328988+++BGIR9606_328989+++BGIR9606_328990+++BGIR9606_328991+++BGIR9606_331813+++URS00008B6B5E+++NM_001127608.2+++NM_001347995.1+++NM_004816.4+++XM_017015324.1+++XM_017015325.1+++XM_024447718.1+++XR_001746421.1		coding	9.61	8.96	10.62	18.84	16.99	18.99	18.273	-1.12097	0	04137///Mitophagy - animal+++04140///Autophagy - animal
105375116	LOC105375116	mRNA	BGIR9606_394326+++BGIR9606_394327+++URS00008BC082+++URS00008BCCD8+++URS0000D59A80+++XM_011546497.2+++XM_011547367.2+++XM_017012903.2		coding	0.01	0.32	0	0.74	1	0.22	0.653	-3.10746	0
26585	GREM1	mRNA	BGIR9606_360175+++NM_001191322.1+++NM_001191323.1+++NM_013372.6+++XM_017022077.1		coding	0.22	0.23	0.24	0.47	0.53	0.53	0.51	-1.19454	0	04310///Wnt signaling pathway
100996263	LOC100996263	mRNA	BGIR9606_272103+++BGIR9606_272104+++BGIR9606_272105+++BGIR9606_272106+++URS00001F9555+++URS00008B44EE+++URS00008B4AFE+++URS00008B6424+++URS00008B6BBA+++URS00008B79CA+++URS00008BBF05+++URS00008BDF47+++URS00009BBD80+++URS00009C40EF+++URS0000D5E330+++NR_121626.1		coding	0	0	0	0.32	0.29	0.16	0.257	-7.40969	0
57597	BAHCC1	mRNA	BGIR9606_370082+++BGIR9606_370083+++BGIR9606_370084+++BGIR9606_372722+++BGIR9606_372723+++URS0000406C7C+++URS00008B3A77+++URS00008B4549+++URS00008B4D47+++URS00008B5A7A+++URS00008B76AC+++URS00008B77B2+++URS00008B894D+++URS00008BB5F5+++URS00008BB951+++URS00009BC041+++URS0000D5783B+++NM_001291324.1+++XM_011525063.2+++XM_017024898.2+++XM_017024899.2+++XM_024450844.1		coding	0.17	0.58	0.25	0.49	0.45	1.93	0.957	-1.09032	0
105377207	LOC105377207	mRNA	BGIR9606_286240+++XR_001740760.2+++XR_001740761.1		coding	1.46	1.1	1.75	2.79	2.84	4.11	3.247	-1.17787	0
26682	OR4F4	mRNA	BGIR9606_363888+++URS0000D58333+++URS0000D5E3D7+++NM_001004195.2	K04257	coding	0.18	0.19	0.24	0.42	0.4	0.44	0.42	-1.05756	0	04740///Olfactory transduction
5013	OTX1	mRNA	BGIR9606_275712+++URS00008B345B+++URS00008B6495+++NR_130153.1+++NM_001199770.1+++NM_014562.3	K09326	coding	0.57	0.75	0.91	1.61	1.72	1.32	1.55	-1.06574	0	04550///Signaling pathways regulating pluripotency of stem cells
26257	NKX2-8	mRNA	NM_014360.3	K09347	coding	0	0	0	0.13	0.11	0.18	0.14	-5.00812	0.00017
9547	CXCL14	mRNA	BGIR9606_307256+++BGIR9606_307257+++BGIR9606_307258+++BGIR9606_307259+++BGIR9606_307260+++BGIR9606_307261+++BGIR9606_307262+++BGIR9606_307263+++BGIR9606_307264+++BGIR9606_307265+++NM_004887.4	K10033	coding	0.73	0.88	0.89	2	1.97	2.14	2.037	-1.27116	0	04060///Cytokine-cytokine receptor interaction+++04062///Chemokine signaling pathway
101929534	LOC101929534	mRNA	BGIR9606_290695+++BGIR9606_290696+++BGIR9606_290697+++BGIR9606_290698+++BGIR9606_290700+++BGIR9606_290701+++BGIR9606_290702+++BGIR9606_290703+++BGIR9606_290704+++BGIR9606_290705+++BGIR9606_290706+++BGIR9606_290707+++BGIR9606_290708+++BGIR9606_290726+++URS00008B973B+++URS00008B9D6B+++URS00008BAB4B+++URS00008BAD86+++URS00008BE1F9+++URS00009B0EF8+++URS00009B6BE1+++URS00009BD7D4+++URS0000D5748D+++URS…		coding	1.25	1.25	1.19	2.96	2.87	3.29	3.04	-1.45858	0	04137///Mitophagy - animal+++04140///Autophagy - animal
58	ACTA1	mRNA	NM_001100.3	K10354	coding	0.41	0.43	0.32	1.61	1.73	1.09	1.477	-1.9283	0
105370469	LOC105370469	mRNA	BGIR9606_356123+++BGIR9606_358345+++URS00008B78A2+++URS00008B7AE8+++URS00008BD71C+++URS0000D59352+++URS0000D5A804+++URS0000D5BF86+++URS0000D5DCAF+++URS0000D5DF8C+++XR_001750740.2+++XR_001750741.2+++XR_943796.3+++XR_943797.3		coding	3.63	0.83	2.33	3.05	4.09	0.99	2.71	-1.25236	0
22854	NTNG1	mRNA	BGIR9606_266038+++BGIR9606_266039+++BGIR9606_266040+++BGIR9606_266041+++URS00008B53C6+++URS00008BA07A+++URS00009AD1D1+++URS00009B0E91+++URS00009BABA0+++URS00009C0967+++NM_001113226.2+++NM_001113228.2+++NM_001312688.1+++NM_001330665.1+++NM_014917.3+++XM_006710455.3+++XM_006710456.4+++XM_011541021.2+++XM_011541025.2+++XM_017000680.2+++XM_017000681.2+++XM_017000682.2+++XM_017000683.2+++XM_017000686.2	K07522	coding	0.27	0.26	0.31	0.78	0.74	0.78	0.767	-1.30412	0	04514///Cell adhesion molecules (CAMs)+++04360///Axon guidance
2244	FGB	mRNA	NM_001184741.1+++NM_005141.4	K03904	coding	0	0.02	0.44	0	0	1.4	0.467	-1.60796	0	04610///Complement and coagulation cascades+++04611///Platelet activation
100885848	PTGES3L	mRNA	NM_001142653.1+++NM_001142654.1+++NM_001261430.1		coding	0.24	0.06	0.24	0.63	1.17	0.77	0.857	-2.20332	0
285195	SLC9A9	mRNA	BGIR9606_291826+++BGIR9606_291827+++URS0000495005+++URS0000604BA9+++URS00008B7587+++URS00008BA529+++URS00008BD17B+++URS00009AE5CA+++URS00009C3AA2+++NM_173653.3+++XM_011512703.3+++XM_011512704.3+++XM_017006202.2+++XM_017006203.1	K14725	coding	0.12	0.2	0.27	0.45	0.32	0.46	0.41	-1.14986	0.00024
105378419	LOC105378419	mRNA	BGIR9606_335383+++BGIR9606_338283+++URS00008BBE74+++URS00009B1B03+++URS0000D57101+++URS0000D57BBF+++URS0000D58503+++URS0000D59E08+++URS0000D5CC29+++URS0000D5DED1+++XR_001747539.2		coding	0.71	0.89	0.5	1.99	1.77	1.36	1.707	-1.29322	0
10157	AASS	mRNA	BGIR9606_321674+++BGIR9606_321675+++BGIR9606_321676+++BGIR9606_321677+++BGIR9606_321678+++BGIR9606_321679+++URS00008B8E7C+++URS00008BA798+++NM_005763.3+++XM_011515725.2+++XR_001744514.1+++XR_001744515.1+++XR_001744516.1+++XR_001744517.1+++XR_001744519.1+++XR_001744520.1+++XR_001744521.1+++XR_001744522.1+++XR_001744523.1+++XR_001744524.1+++XR_242220.3+++XR_927326.2	K14157	coding	89.36	84.03	80.82	181.54	184.71	176.57	180.94	-1.09284	0	01110///Biosynthesis of secondary metabolites+++01130///Biosynthesis of antibiotics+++00310///Lysine degradation+++01100///Metabolic pathways
9148	NEURL1	mRNA	BGIR9606_335889+++BGIR9606_335890+++BGIR9606_335891+++BGIR9606_335892+++BGIR9606_335893+++BGIR9606_335894+++BGIR9606_335895+++BGIR9606_335896+++BGIR9606_335897+++BGIR9606_335898+++URS00008BB7A1+++URS00008BF7EB+++URS0000D5BD4C+++NM_004210.4+++XM_005270269.4+++XM_005270270.4+++XM_011540331.3+++XM_011540332.2+++XM_011540333.2+++XM_011540335.3+++XM_017016909.2+++XR_945866.2	K01931	coding	0.4	0.22	0.31	0.56	0.73	0.76	0.683	-1.02513	0
4681	NBL1	mRNA	NM_001204084.2+++NM_001204085.1+++NM_001204086.2+++NM_001278164.1+++NM_001278165.1+++NM_001278166.1+++NM_005380.7+++NM_182744.3	K19558	coding	0.28	0.19	0	0.29	0.74	0.75	0.593	-1.92317	0	04350///TGF-beta signaling pathway
4261	CIITA	mRNA	BGIR9606_364397+++BGIR9606_364398+++BGIR9606_364399+++BGIR9606_364402+++BGIR9606_364403+++BGIR9606_364404+++BGIR9606_364405+++BGIR9606_364407+++BGIR9606_364408+++BGIR9606_364409+++BGIR9606_364410+++BGIR9606_366476+++BGIR9606_366477+++URS000007C556+++URS0000763881+++URS00008B286F+++URS00008B3EAC+++URS00008B7486+++URS00008B7B99+++URS00008BFFE4+++NR_104444.1+++NM_000246.3+++NM_001286402.1+++NM_00128…	K08060	coding	0.04	0.03	0.02	0.11	0.05	0.03	0.063	-2.58335	0	05145///Toxoplasmosis+++05152///Tuberculosis+++05164///Influenza A+++04612///Antigen processing and presentation+++05340///Primary immunodeficiency
1901	S1PR1	mRNA	BGIR9606_266009+++BGIR9606_266010+++URS00005D8B45+++URS00008C1A45+++NM_001320730.1+++NM_001400.4	K04288	coding	0.42	0.3	0.48	1.04	0.86	1.2	1.033	-1.38226	0	04071///Sphingolipid signaling pathway+++04080///Neuroactive ligand-receptor interaction+++04068///FoxO signaling pathway
3240	HP	mRNA	BGIR9606_365717+++BGIR9606_367505+++NM_001126102.2+++NM_001318138.1+++NM_005143.4	K16142	coding	0	0	1.55	0	0.03	6.88	2.303	-2.15454	0
89884	LHX4	mRNA	NM_033343.3+++XM_011510105.2+++XM_011510106.3+++XM_011510108.2+++XM_017002755.1	K09374	coding	0.55	0.29	0.19	1.11	1.06	1.13	1.1	-1.68536	0
125488	TTC39C	mRNA	BGIR9606_373242+++BGIR9606_373243+++BGIR9606_373244+++BGIR9606_373245+++BGIR9606_373246+++BGIR9606_373247+++BGIR9606_373250+++BGIR9606_374377+++URS000017BBEE+++URS00002F4DCA+++URS00009B0D36+++NM_001135993.1+++NM_001243425.1+++NM_001292030.1+++NM_153211.3+++XM_005258198.5+++XM_006722392.3+++XM_011525814.3+++XM_017025550.2		coding	7.05	6.51	7.26	14.74	14.06	14.5	14.433	-1.0294	0	04137///Mitophagy - animal+++04140///Autophagy - animal
27132	CPNE7	mRNA	BGIR9606_365971+++BGIR9606_365972+++BGIR9606_365973+++BGIR9606_365974+++URS00008B8D66+++URS00008BA277+++URS00009AF30F+++URS00009B7638+++URS00009BD8DF+++URS00009BE935+++NM_014427.4+++NM_153636.2+++XM_011523000.1+++XM_011523001.3+++XM_017023138.2+++XM_017023139.2+++XM_017023140.2+++XM_017023141.1		coding	2.69	2.63	2.83	6.05	6.34	6.67	6.353	-1.22908	0
2253	FGF8	mRNA	NM_001206389.1+++NM_006119.4+++NM_033163.3+++NM_033164.3+++NM_033165.3	K04358	coding	0.92	0.97	0.65	3.48	2.49	2.47	2.813	-1.78948	0	04015///Rap1 signaling pathway+++04010///MAPK signaling pathway+++05218///Melanoma+++04151///PI3K-Akt signaling pathway+++04810///Regulation of actin cytoskeleton+++05226///Gastric cancer+++05200///Pathways in cancer+++05224///Breast cancer+++04014///Ras signaling pathway
286749	STON1-GTF2A1L	mRNA	BGIR9606_275539+++BGIR9606_280362+++URS00008B2E1D+++URS00008B8837+++URS00008BA2B9+++URS00008BE2DC+++NM_001198593.1+++NM_001198594.1+++NM_172311.2		coding	0	0	0.08	0.02	0.26	0.22	0.167	-2.14483	1e-05
57718	PPP4R4	mRNA	NR_145441.1+++NM_001348142.1+++NM_001348143.1+++NM_001348144.1+++NM_001348145.1+++NM_020958.2+++NM_058237.1+++XM_011537039.2+++XM_011537040.2+++XM_017021528.2+++XM_024449672.1+++XM_024449673.1	K15426	coding	1.17	1.08	0.74	1.74	1.46	1.96	1.72	-1.12155	0
9750	RIPOR2	mRNA	BGIR9606_308934+++BGIR9606_308942+++BGIR9606_312254+++BGIR9606_312255+++BGIR9606_312256+++BGIR9606_312257+++BGIR9606_312258+++URS0000330EF7+++URS00008B55E7+++URS00008BD603+++URS00008C0F8F+++URS00009B408F+++URS00009C56FC+++URS0000D57274+++NM_001286445.2+++NM_001286446.2+++NM_001286447.1+++NM_001346031.1+++NM_001346032.1+++NM_014722.4+++NM_015864.3+++XM_006715275.2+++XM_006715279.2+++XM_006715281.3…		coding	4.91	4.4	5.23	12.43	12.44	11.72	12.197	-1.34577	0	04137///Mitophagy - animal+++04140///Autophagy - animal
7288	TULP2	mRNA	BGIR9606_379464+++URS00008BA69C+++NM_003323.2+++XM_006723347.3+++XM_006723348.3+++XM_011527252.3+++XM_011527253.2+++XM_011527254.2+++XM_011527255.2+++XM_011527256.2+++XM_024451682.1+++XM_024451683.1+++XR_935852.2		coding	0.14	0.22	0.14	0.41	0.42	0.43	0.42	-1.37142	0.0009	04141///Protein processing in endoplasmic reticulum
2766	GMPR	mRNA	BGIR9606_308791+++BGIR9606_308792+++BGIR9606_308793+++BGIR9606_308794+++BGIR9606_308795+++BGIR9606_308796+++BGIR9606_308797+++BGIR9606_308798+++BGIR9606_312127+++URS00008C41F5+++URS00008C425E+++NM_006877.3+++XM_011514508.2	K00364	coding	1.48	1.66	1.33	3.03	3.05	2.58	2.887	-1.06898	0	00230///Purine metabolism
BGIG9606_67943	BGIG9606_67943	mRNA	BGIR9606_406989		coding	0	0	0	0	3.41	3.26	2.223	-8.22322	0
5159	PDGFRB	mRNA	BGIR9606_303855+++BGIR9606_307623+++BGIR9606_307624+++BGIR9606_307625+++BGIR9606_307626+++BGIR9606_307627+++URS00008B772E+++URS00008BB63E+++URS00008BD475+++URS00009BBA40+++NR_149150.1+++NM_001355016.1+++NM_001355017.1+++NM_002609.3	K05089	coding	1.17	1.25	1.4	2.68	2.63	2.88	2.73	-1.15273	0	05166///HTLV-I infection+++04010///MAPK signaling pathway+++04072///Phospholipase D signaling pathway+++05214///Glioma+++04015///Rap1 signaling pathway+++05200///Pathways in cancer+++04151///PI3K-Akt signaling pathway+++05230///Central carbon metabolism in cancer+++04510///Focal adhesion+++05165///Human papillomavirus infection+++05206///MicroRNAs in cancer+++05215///Prostate cancer+++04810///Reg…
BGIG9606_68015	BGIG9606_68015	mRNA	BGIR9606_407088		coding	0	0	0	0.04	0	0.13	0.057	-4.76515	0.00068	05167///Kaposi's sarcoma-associated herpesvirus infection
BGIG9606_67779	BGIG9606_67779	mRNA	BGIR9606_406740		coding	0.52	0	0	3.43	4.68	0	2.703	-3.96232	0
BGIG9606_68223	BGIG9606_68223	mRNA	BGIR9606_407344		coding	0.66	0.08	0	0.84	0.76	0.54	0.713	-1.55624	0.00011
BGIG9606_67770	BGIG9606_67770	mRNA	BGIR9606_406731		coding	0	0	0	0.91	0.75	0	0.553	-5.78843	0
BGIG9606_64201	BGIG9606_64201	mRNA	BGIR9606_403064		coding	0.01	0.03	0.07	0.22	0.14	0.11	0.157	-2.02605	0.0003
BGIG9606_68000	BGIG9606_68000	mRNA	BGIR9606_407067		coding	0	0.13	0.21	0.18	0.47	0.42	0.357	-1.64313	0
BGIG9606_67647	BGIG9606_67647	mRNA	BGIR9606_406566		coding	0	0	0	0.59	0	0	0.197	-4.76301	0.00069	03018///RNA degradation
BGIG9606_65876	BGIG9606_65876	mRNA	BGIR9606_404760		coding	0.05	0.1	0.01	0.15	0.18	0.13	0.153	-1.59445	0.00048
BGIG9606_62469	BGIG9606_62469	mRNA	BGIR9606_401319		coding	0	0	0	0.12	0.41	0	0.177	-4.83594	0.00046	04140///Autophagy - animal+++04137///Mitophagy - animal
117583	PARD3B	mRNA	BGIR9606_278486+++BGIR9606_278487+++BGIR9606_278488+++BGIR9606_283555+++URS00008B8627+++URS00008BAAD9+++URS00008BEB1F+++NM_001302769.1+++NM_057177.6+++NM_152526.5+++NM_205863.3+++XM_011510552.2+++XM_011510553.2+++XM_017003283.1+++XM_017003284.1+++XM_017003285.1+++XM_017003286.1+++XM_017003287.1+++XM_017003288.1+++XM_017003289.1+++XM_017003290.1+++XM_017003291.1+++XM_017003292.1+++XM_017003293.1++…		coding	0.94	1.5	1.31	2.87	3.06	2.96	2.963	-1.81399	0
100129845	PCOLCE-AS1	mRNA	BGIR9606_317340+++BGIR9606_321257+++BGIR9606_321258+++URS000055A804+++URS000075AF6D+++URS00008C1558+++NR_038910.1		coding	0.4	1.1	0.42	0.86	0.59	0.5	0.65	-1.15133	0
BGIG9606_67661	BGIG9606_67661	mRNA	BGIR9606_406581		coding	0	0	0	0.14	0	0	0.047	-5.71023	0
BGIG9606_68048	BGIG9606_68048	mRNA	BGIR9606_407126		coding	0	0	0	0	0	0.78	0.26	-5.53231	0
BGIG9606_68381	BGIG9606_68381	mRNA	BGIR9606_407533		coding	0.32	0.65	3.46	1.71	2.41	5.01	3.043	-1.03311	6e-05
BGIG9606_68383	BGIG9606_68383	mRNA	BGIR9606_407535		coding	0	0	0	0	0	2.3	0.767	-7.44075	0	04621///NOD-like receptor signaling pathway
BGIG9606_68539	BGIG9606_68539	mRNA	BGIR9606_407791		coding	0.25	0.27	0.51	0.89	0.78	0.73	0.8	-1.22359	0.00061
138715	ARID3C	mRNA	BGIR9606_331437+++BGIR9606_331440+++URS00008BF026+++NM_001017363.1+++XM_017014283.1		coding	0.13	0.16	0.12	0.25	0.28	0.27	0.267	-1.05761	0.00048
BGIG9606_68408	BGIG9606_68408	mRNA	BGIR9606_407576		coding	0.36	0.51	0.55	2.46	2.1	2.96	2.507	-2.40168	0	04137///Mitophagy - animal+++04140///Autophagy - animal
1285	COL4A3	mRNA	BGIR9606_279014+++BGIR9606_279015+++BGIR9606_279016+++BGIR9606_279017+++BGIR9606_279018+++BGIR9606_279019+++BGIR9606_279020+++BGIR9606_279021+++BGIR9606_279022+++BGIR9606_279024+++BGIR9606_279025+++BGIR9606_279027+++BGIR9606_283951+++URS00009C051B+++NM_000091.4+++XM_005246277.3+++XM_005246280.3+++XM_006712245.3+++XM_011510555.1+++XM_011510556.2+++XM_017003295.1+++XR_001738601.1+++XR_241280.3	K06237	coding	0.19	1.63	3	1.86	1.29	1.53	1.56	-1.08081	0	04512///ECM-receptor interaction+++05200///Pathways in cancer+++04151///PI3K-Akt signaling pathway+++04933///AGE-RAGE signaling pathway in diabetic complications+++04974///Protein digestion and absorption+++05146///Amoebiasis+++05165///Human papillomavirus infection+++04510///Focal adhesion+++04926///Relaxin signaling pathway+++05222///Small cell lung cancer
BGIG9606_68770	BGIG9606_68770	mRNA	BGIR9606_408202		coding	0	0.03	0.11	0	0.1	0.48	0.193	-2.06674	0.00014	04210///Apoptosis+++04142///Lysosome
BGIG9606_68680	BGIG9606_68680	mRNA	BGIR9606_408046		coding	0.68	0.53	0.35	1.03	1.14	1.14	1.103	-1.09036	0
3909	LAMA3	mRNA	BGIR9606_373220+++BGIR9606_373221+++BGIR9606_373222+++BGIR9606_373223+++BGIR9606_373224+++BGIR9606_373225+++BGIR9606_373226+++BGIR9606_373227+++BGIR9606_373228+++BGIR9606_373229+++BGIR9606_373230+++BGIR9606_373231+++BGIR9606_373232+++BGIR9606_373233+++BGIR9606_373234+++BGIR9606_373235+++BGIR9606_373236+++BGIR9606_373237+++BGIR9606_373238+++BGIR9606_373239+++BGIR9606_373240+++BGIR9606_373241+++NR_…	K06240	coding	0.79	0.44	0.31	0.74	1.17	1.01	0.973	-1.04854	0	05146///Amoebiasis+++04512///ECM-receptor interaction+++05222///Small cell lung cancer+++01100///Metabolic pathways+++05200///Pathways in cancer+++05165///Human papillomavirus infection+++04151///PI3K-Akt signaling pathway+++04510///Focal adhesion+++05145///Toxoplasmosis
79370	BCL2L14	mRNA	BGIR9606_346164+++BGIR9606_346165+++BGIR9606_346166+++BGIR9606_349480+++BGIR9606_349481+++BGIR9606_349482+++BGIR9606_349483+++BGIR9606_349484+++BGIR9606_349485+++BGIR9606_349486+++BGIR9606_349487+++NM_030766.1+++NM_138722.1+++NM_138723.1+++XM_006719151.3+++XM_011520848.1+++XM_011520849.1+++XM_017019963.1+++XM_024449185.1+++XM_024449186.1+++XM_024449187.1+++XM_024449188.1		coding	1.17	1.47	1.3	2.35	2.36	2.3	2.337	-1.2135	0	04140///Autophagy - animal+++04137///Mitophagy - animal
BGIG9606_68572	BGIG9606_68572	mRNA	BGIR9606_407841+++BGIR9606_407842+++BGIR9606_407843		coding	0.37	0	0	3.26	0	0.16	1.14	-3.67638	0	05225///Hepatocellular carcinoma+++04714///Thermogenesis
BGIG9606_67705	BGIG9606_67705	mRNA	BGIR9606_406630		coding	3.69	0.04	0.83	6.28	5.34	1.98	4.533	-1.57862	0
120863	DEPDC4	mRNA	BGIR9606_351191+++BGIR9606_351192+++BGIR9606_351193+++BGIR9606_351194+++BGIR9606_351195+++BGIR9606_351196+++URS00008B9D3E+++URS00008BADF9+++NR_135073.1+++NM_001319310.1+++NM_001319311.1+++NM_152317.3+++XM_011537876.2+++XM_017018779.2+++XM_017018780.2+++XM_017018781.2+++XM_017018782.2+++XM_017018783.1+++XM_017018784.2+++XM_017018785.2+++XR_001748573.1+++XR_944493.3		coding	1.43	1.65	1.08	3.29	2.14	3.41	2.947	-1.02132	0	04137///Mitophagy - animal+++04140///Autophagy - animal
BGIG9606_68382	BGIG9606_68382	mRNA	BGIR9606_407534		coding	1.41	1.68	0.32	1.6	4.13	1.92	2.55	-1.1695	0.00079
1268	CNR1	mRNA	BGIR9606_310241+++BGIR9606_313371+++URS00008B3F30+++URS00008B9FBB+++NM_001160226.1+++NM_001160258.1+++NM_001160259.1+++NM_016083.4+++NM_033181.3+++XM_006715330.3+++XM_011535424.2+++XM_011535425.2+++XM_011535426.2+++XM_011535428.2+++XM_017010240.2+++XM_024446328.1	K04277	coding	0.23	0.2	0.21	0.43	0.41	0.58	0.473	-1.12135	0	04080///Neuroactive ligand-receptor interaction+++04714///Thermogenesis+++04723///Retrograde endocannabinoid signaling+++04015///Rap1 signaling pathway
BGIG9606_68235	BGIG9606_68235	mRNA	BGIR9606_407358		coding	0.48	1.39	0	2.47	0	1.95	1.473	-1.26319	1e-05
646	BNC1	mRNA	BGIR9606_363483+++NM_001301206.1+++NM_001717.3+++XM_011521893.1+++XM_011521894.1		coding	0.09	0.14	0.12	0.29	0.21	0.33	0.277	-1.18262	0.00013
BGIG9606_68049	BGIG9606_68049	mRNA	BGIR9606_407127+++BGIR9606_407128		coding	0.18	0.23	0.37	0.27	0.71	1.13	0.703	-1.67635	0	04140///Autophagy - animal+++04137///Mitophagy - animal
BGIG9606_68491	BGIG9606_68491	mRNA	BGIR9606_407711+++BGIR9606_407712		coding	0	0.95	0.27	0.84	1.16	0.58	0.86	-1.08245	0.00053
BGIG9606_65732	BGIG9606_65732	mRNA	BGIR9606_404614		coding	2.46	2.27	1.01	4.74	3.61	3.82	4.057	-1.09159	0.00055
BGIG9606_67928	BGIG9606_67928	mRNA	BGIR9606_406969+++BGIR9606_406970+++BGIR9606_406971		coding	0.37	0.33	0.27	0.25	0.61	0.89	0.583	-1.05652	0.00054	05167///Kaposi's sarcoma-associated herpesvirus infection
10633	RASL10A	mRNA	BGIR9606_386123+++BGIR9606_386124+++BGIR9606_386126+++URS000057A82D+++URS00008B9B2D+++NM_006477.4+++XM_011529821.1+++XM_011529822.1+++XM_011529823.1	K07850	coding	0.42	0.39	0.26	0.42	0.83	0.79	0.68	-1.10418	0
BGIG9606_68510	BGIG9606_68510	mRNA	BGIR9606_407748		coding	0	0	0	0	2.86	0	0.953	-4.79263	0.00059
BGIG9606_67807	BGIG9606_67807	mRNA	BGIR9606_406793+++BGIR9606_406794		coding	0.39	0	0.16	4.23	0.04	0.4	1.557	-2.75308	0	05150///Staphylococcus aureus infection+++05152///Tuberculosis+++05330///Allograft rejection+++05416///Viral myocarditis+++04145///Phagosome+++04659///Th17 cell differentiation+++04940///Type I diabetes mellitus+++05168///Herpes simplex infection+++05145///Toxoplasmosis+++04658///Th1 and Th2 cell differentiation+++05332///Graft-versus-host disease+++04612///Antigen processing and presentation+++0…
BGIG9606_67836	BGIG9606_67836	mRNA	BGIR9606_406834		coding	0	0	0.02	0.05	0.22	0.13	0.133	-4.60339	1e-05	05165///Human papillomavirus infection+++04512///ECM-receptor interaction+++04151///PI3K-Akt signaling pathway+++04510///Focal adhesion+++05206///MicroRNAs in cancer
BGIG9606_67699	BGIG9606_67699	mRNA	BGIR9606_406624		coding	0	0	1.61	4.5	1.06	2.08	2.547	-2.22087	0	00970///Aminoacyl-tRNA biosynthesis
BGIG9606_66603	BGIG9606_66603	mRNA	BGIR9606_405491		coding	0	0	0	0	0	2.39	0.797	-5.24996	3e-05
BGIG9606_67830	BGIG9606_67830	mRNA	BGIR9606_406828		coding	0	0	0	0.2	0.31	0.01	0.173	-4.6963	0.00097	04141///Protein processing in endoplasmic reticulum+++05145///Toxoplasmosis+++05164///Influenza A+++04915///Estrogen signaling pathway+++04010///MAPK signaling pathway+++04213///Longevity regulating pathway - multiple species+++05162///Measles+++03040///Spliceosome+++04612///Antigen processing and presentation+++04144///Endocytosis+++05169///Epstein-Barr virus infection+++05134///Legionellosis
2949	GSTM5	mRNA	BGIR9606_266113+++NM_000851.3+++XM_005270784.4+++XM_005270785.4	K00799	coding	0.05	0.09	0.43	0.15	0.12	1.54	0.603	-1.68441	0.00016	00982///Drug metabolism - cytochrome P450+++05418///Fluid shear stress and atherosclerosis+++00983///Drug metabolism - other enzymes+++05200///Pathways in cancer+++00980///Metabolism of xenobiotics by cytochrome P450+++05225///Hepatocellular carcinoma+++00480///Glutathione metabolism+++01524///Platinum drug resistance+++05204///Chemical carcinogenesis
BGIG9606_67269	BGIG9606_67269	mRNA	BGIR9606_406166		coding	0.03	0.02	0.1	0.16	0.23	0.11	0.167	-1.73183	0.00026	04350///TGF-beta signaling pathway+++04110///Cell cycle
1890	TYMP	mRNA	BGIR9606_386887+++BGIR9606_386888+++BGIR9606_386889+++BGIR9606_386890+++BGIR9606_386891+++BGIR9606_386892+++BGIR9606_386893+++BGIR9606_386894+++BGIR9606_386895+++BGIR9606_386896+++BGIR9606_386897+++BGIR9606_386898+++BGIR9606_386899+++BGIR9606_386900+++NM_001113755.2+++NM_001113756.2+++NM_001257988.1+++NM_001257989.1+++NM_001953.4	K00758	coding	0.16	0.03	0.07	0.15	0.12	0.21	0.16	-1.14815	4e-05	00240///Pyrimidine metabolism+++05219///Bladder cancer+++00983///Drug metabolism - other enzymes+++01100///Metabolic pathways
BGIG9606_54777	BGIG9606_54777	mRNA	BGIR9606_393649+++BGIR9606_393650+++BGIR9606_393678+++BGIR9606_393679+++BGIR9606_393680+++BGIR9606_393681+++BGIR9606_393682+++BGIR9606_393683+++URS0000A82C2D		coding	0.49	0.82	0.04	2.12	1.4	0.61	1.377	-1.29175	1e-05	04728///Dopaminergic synapse+++04137///Mitophagy - animal+++04080///Neuroactive ligand-receptor interaction+++04140///Autophagy - animal
9437	NCR1	mRNA	NM_001145457.2+++NM_001145458.2+++NM_001242356.2+++NM_001242357.2+++NM_004829.6+++XM_011527528.3+++XM_011527529.3+++XM_011527530.3+++XR_001753801.2	K06741	coding	0.94	0.6	0.8	2.37	2.22	2.4	2.33	-1.64349	0	04650///Natural killer cell mediated cytotoxicity
5950	RBP4	mRNA	NM_001323517.1+++NM_001323518.1+++NM_006744.3	K18271	coding	0.4	0.57	1.43	0.51	0.46	5.53	2.167	-1.46756	0
BGIG9606_49494	BGIG9606_49494	mRNA	BGIR9606_364546+++BGIR9606_364547+++BGIR9606_364548+++BGIR9606_364549+++URS0000D5B78A		coding	0.02	0	0	0	0.05	0.07	0.04	-2.72554	0.00036
BGIG9606_37794	BGIG9606_37794	mRNA	BGIR9606_275804+++URS00008B2E6D		coding	0	0.29	0	0.28	0.82	1.24	0.78	-3.02575	0.0004
251	ALPG	mRNA	NM_031313.2	K01077	coding	0.43	0.74	0.41	1.04	1.16	1.04	1.08	-1.03885	0	02020///Two-component system+++01100///Metabolic pathways+++00790///Folate biosynthesis+++00730///Thiamine metabolism
BGIG9606_54702	BGIG9606_54702	mRNA	BGIR9606_393517+++BGIR9606_393518+++BGIR9606_393519+++URS00008B77F6+++URS00008B890A		coding	0.17	0.18	0.19	0.44	0.37	0.41	0.407	-1.17249	0
BGIG9606_54542	BGIG9606_54542	mRNA	BGIR9606_393221+++URS00009BEEBE		coding	0.03	0.04	0.02	0.06	0.05	0.14	0.083	-1.50748	0
BGIG9606_55285	BGIG9606_55285	mRNA	BGIR9606_394691+++BGIR9606_394693+++BGIR9606_394695+++BGIR9606_394697+++URS0000A7BECF		coding	0.62	0.2	0.07	0.77	0.42	0.63	0.607	-1.01756	0	05203///Viral carcinogenesis+++05130///Pathogenic Escherichia coli infection+++04514///Cell adhesion molecules (CAMs)+++03022///Basal transcription factors+++04530///Tight junction+++03420///Nucleotide excision repair+++05160///Hepatitis C+++04670///Leukocyte transendothelial migration
BGIG9606_49017	BGIG9606_49017	mRNA	BGIR9606_360816+++URS00001D527D		coding	0	0.14	0	0.12	0.16	0.15	0.143	-1.57724	0
BGIG9606_54685	BGIG9606_54685	mRNA	BGIR9606_393507+++URS0000D5759C		coding	0.24	0.28	0.08	1.5	0	0.99	0.83	-2.06716	0
BGIG9606_42511	BGIG9606_42511	mRNA	BGIR9606_311523+++URS00008BA1F8		coding	0	0	0	0.05	0.23	0.48	0.253	-4.99817	0.00018	04137///Mitophagy - animal+++04140///Autophagy - animal
100529240	ZNF816-ZNF321P	mRNA	BGIR9606_379667+++URS00008BBEC7+++NM_001202473.1		coding	0.08	0.17	0	0.81	0.32	0.19	0.44	-2.4574	0
BGIG9606_36518	BGIG9606_36518	mRNA	BGIR9606_266762+++BGIR9606_266763+++BGIR9606_266764+++URS000003511E		coding	0	0	0	0	0.1	0	0.033	-5.25225	3e-05
BGIG9606_41950	BGIG9606_41950	mRNA	BGIR9606_304395+++BGIR9606_304396+++URS00008B8026+++URS00008BAEA9		coding	0	0.04	0.07	0.23	0.35	0.23	0.27	-2.81548	0.00043
120425	JAML	mRNA	BGIR9606_345382+++BGIR9606_345383+++BGIR9606_345384+++BGIR9606_345385+++BGIR9606_345386+++BGIR9606_345387+++URS00008B337C+++NR_104479.1+++NM_001098526.1+++NM_001286570.1+++NM_001286571.1+++NM_153206.2+++XM_005271407.3+++XM_017017213.1+++XM_017017214.1+++XM_017017215.1+++XM_024448351.1+++XR_001747770.1		coding	0.2	0.24	0.28	0.44	0.68	0.45	0.523	-1.02756	0.00058
BGIG9606_54639	BGIG9606_54639	mRNA	BGIR9606_393404+++BGIR9606_393405+++URS00009C45B2		coding	0.06	0.12	0.12	0.26	0.28	0.35	0.297	-1.5548	0
9940	DLEC1	mRNA	BGIR9606_285094+++BGIR9606_285095+++BGIR9606_289142+++BGIR9606_289143+++URS00008C086B+++URS00009C0242+++NM_001321153.1+++NM_007335.3+++NM_007337.3+++XM_006713438.3+++XM_006713439.3+++XM_006713440.3+++XM_011534317.2+++XM_011534318.2+++XR_427301.3+++XR_427302.3+++XR_940527.2		coding	0.55	0.31	0.12	0.72	1.38	0.39	0.83	-1.01987	0	00592///alpha-Linolenic acid metabolism+++00071///Fatty acid degradation+++01110///Biosynthesis of secondary metabolites+++04146///Peroxisome+++00280///Valine, leucine and isoleucine degradation+++01100///Metabolic pathways+++01130///Biosynthesis of antibiotics+++03320///PPAR signaling pathway+++01040///Biosynthesis of unsaturated fatty acids+++01212///Fatty acid metabolism
BGIG9606_50934	BGIG9606_50934	mRNA	BGIR9606_374036+++URS00008B6B6B+++URS00009ACFC1		coding	0.01	0.01	0.03	0.1	0.07	0.16	0.11	-2.3714	6e-05	04137///Mitophagy - animal+++04140///Autophagy - animal
BGIG9606_42372	BGIG9606_42372	mRNA	BGIR9606_310536+++BGIR9606_310586+++URS00008B8AF0		coding	0.67	0.58	0.68	1.55	1.36	1.4	1.437	-1.16061	0	04140///Autophagy - animal+++04137///Mitophagy - animal
BGIG9606_51253	BGIG9606_51253	mRNA	BGIR9606_378323+++URS00008BB16B		coding	0.18	0.18	0.32	0.54	0.52	0.65	0.57	-1.31471	0.00013	04140///Autophagy - animal+++04137///Mitophagy - animal
105369519	LOC105369519	mRNA	BGIR9606_342194+++BGIR9606_342195+++BGIR9606_342196+++URS00001CC879+++URS00009ACEF5+++URS0000D588BB+++XR_001748408.1+++XR_001748409.1+++XR_948067.2+++XR_948068.2+++XR_948069.2+++XR_948070.2+++XR_948071.2		coding	0.17	0.21	0.27	0.54	0.3	0.52	0.453	-1.04734	0	03018///RNA degradation
105378408	LOC105378408	mRNA	BGIR9606_335262+++BGIR9606_335263+++BGIR9606_335264+++URS0000D58EE9+++XR_001747524.1+++XR_001747525.1+++XR_946163.2		coding	0.09	0.15	0.19	0.24	0.35	0.41	0.333	-1.19454	0
BGIG9606_54917	BGIG9606_54917	mRNA	BGIR9606_393804+++URS00008BCCE3		coding	0	0	0	2.13	0	0	0.71	-5.31482	2e-05
BGIG9606_54508	BGIG9606_54508	mRNA	BGIR9606_393191+++BGIR9606_393192+++URS0000215FD8+++URS00004C158D+++URS00009B0998		coding	0.77	0.07	0.41	0.67	0.9	1.06	0.877	-1.08605	0
BGIG9606_54041	BGIG9606_54041	mRNA	BGIR9606_392563+++BGIR9606_392564+++URS00008C267F+++URS00009BDDB3		coding	0.2	0.6	0.61	1.65	1.26	1.81	1.573	-1.43728	2e-05
54843	SYTL2	mRNA	BGIR9606_344695+++BGIR9606_344696+++BGIR9606_344697+++BGIR9606_344698+++BGIR9606_344699+++BGIR9606_344700+++BGIR9606_344701+++BGIR9606_344702+++BGIR9606_344703+++BGIR9606_344704+++URS00008B45A4+++URS00008B49DC+++URS00008BEC04+++URS00008BFDED+++URS00009BCE75+++NM_001162951.2+++NM_001162952.2+++NM_001162953.2+++NM_001289608.1+++NM_001289609.1+++NM_001289610.1+++NM_032943.4+++NM_206929.3+++NM_206930…	K17598	coding	1.06	1.02	1.46	2.37	2.26	2.57	2.4	-1.00308	0
BGIG9606_51654	BGIG9606_51654	mRNA	BGIR9606_379241+++BGIR9606_379242+++URS00007D2459+++URS00008B5916		coding	0.09	0	0.24	0.31	0.29	0.46	0.353	-1.65573	0
BGIG9606_53574	BGIG9606_53574	mRNA	BGIR9606_391450+++URS000004125D		coding	0.01	0.01	0.02	0.04	0.04	0.03	0.037	-1.23042	0
BGIG9606_54241	BGIG9606_54241	mRNA	BGIR9606_392794+++URS00009B964D+++URS00009BFF4A		coding	0	0	0.07	0	0	0.47	0.157	-2.86409	0	05140///Leishmaniasis+++05152///Tuberculosis+++05416///Viral myocarditis+++04940///Type I diabetes mellitus+++05322///Systemic lupus erythematosus+++05310///Asthma+++05332///Graft-versus-host disease+++04514///Cell adhesion molecules (CAMs)+++05168///Herpes simplex infection+++05164///Influenza A+++04640///Hematopoietic cell lineage+++04612///Antigen processing and presentation+++05320///Autoimmu…
BGIG9606_42006	BGIG9606_42006	mRNA	BGIR9606_308432+++URS00008B304A+++URS00008B33F9+++URS00008B5A06+++URS00008B7A75		coding	0	0.04	0.02	0.1	0.16	0.03	0.097	-2.17108	0.00016	04140///Autophagy - animal+++04137///Mitophagy - animal
BGIG9606_37481	BGIG9606_37481	mRNA	BGIR9606_274011+++URS0000A7878F+++URS0000A799E2		coding	2.96	0.43	2.59	3.64	2.92	6.67	4.41	-1.14807	0.00063
10529	NEBL	mRNA	BGIR9606_336949+++BGIR9606_336950+++BGIR9606_336951+++BGIR9606_336952+++BGIR9606_336953+++BGIR9606_336954+++BGIR9606_336955+++BGIR9606_336956+++BGIR9606_336957+++BGIR9606_336958+++BGIR9606_336959+++BGIR9606_336960+++BGIR9606_336961+++BGIR9606_336962+++BGIR9606_336963+++BGIR9606_336964+++BGIR9606_336965+++BGIR9606_336966+++BGIR9606_336970+++URS00008BA062+++URS00008C1566+++URS00008C3080+++NM_001173…		coding	1.45	1.04	1.04	2.42	2.8	2.52	2.58	-1.14506	0	04137///Mitophagy - animal+++04140///Autophagy - animal
BGIG9606_53945	BGIG9606_53945	mRNA	BGIR9606_392496+++BGIR9606_392497+++BGIR9606_392498+++BGIR9606_392499+++BGIR9606_392500+++BGIR9606_392501+++BGIR9606_392502+++BGIR9606_392503+++URS00009AF44F		coding	0.11	0.31	0.11	0	0.21	1.2	0.47	-1.12934	0
3371	TNC	mRNA	BGIR9606_329985+++BGIR9606_329986+++BGIR9606_329987+++BGIR9606_329988+++BGIR9606_329989+++BGIR9606_329990+++BGIR9606_329991+++BGIR9606_329992+++BGIR9606_329993+++BGIR9606_329994+++BGIR9606_329995+++BGIR9606_329996+++BGIR9606_329997+++BGIR9606_329998+++BGIR9606_329999+++BGIR9606_330000+++BGIR9606_330001+++BGIR9606_330002+++BGIR9606_330003+++BGIR9606_330004+++BGIR9606_330005+++BGIR9606_330006+++BGI…	K06252	coding	3.51	3.16	3.15	8.63	8.27	8.05	8.317	-1.25584	0	04510///Focal adhesion+++04512///ECM-receptor interaction+++04151///PI3K-Akt signaling pathway+++05206///MicroRNAs in cancer+++05165///Human papillomavirus infection
1303	COL12A1	mRNA	BGIR9606_313089+++BGIR9606_313090+++BGIR9606_313091+++URS00009B00EA+++URS0000D5C625+++NM_004370.5+++NM_080645.2+++XM_011535434.1+++XM_011535435.1+++XM_011535436.2+++XM_017010252.2	K08132	coding	0.33	0.23	0.24	1	0.85	0.83	0.893	-1.34923	0	04974///Protein digestion and absorption
BGIG9606_53951	BGIG9606_53951	mRNA	BGIR9606_392532+++BGIR9606_392533+++URS00008C3C30		coding	0	0.09	0	0.35	0.08	0	0.143	-2.40468	6e-05
BGIG9606_45274	BGIG9606_45274	mRNA	BGIR9606_329139+++BGIR9606_329140+++BGIR9606_329141+++BGIR9606_329142+++BGIR9606_329143+++URS00008BCE17+++URS00008BDD26+++URS00008BEEE3		coding	0.47	0.22	0.21	0.88	0.6	0.39	0.623	-1.09335	0	00190///Oxidative phosphorylation+++01100///Metabolic pathways+++04714///Thermogenesis+++04137///Mitophagy - animal+++04140///Autophagy - animal+++04723///Retrograde endocannabinoid signaling+++05012///Parkinson's disease
BGIG9606_43179	BGIG9606_43179	mRNA	BGIR9606_315894+++URS00008B7BF1+++URS00009AE833		coding	0	0	0	0.18	0	0	0.06	-5.5254	0	04138///Autophagy - yeast
BGIG9606_55289	BGIG9606_55289	mRNA	BGIR9606_394751+++BGIR9606_394752+++URS00008C3C87		coding	0.17	0.26	0.07	0.59	0.21	0.33	0.377	-1.30103	1e-05
BGIG9606_43569	BGIG9606_43569	mRNA	BGIR9606_315126+++BGIR9606_318930+++URS0000D59217+++URS0000D5C839		coding	0.17	0.16	0.21	0.38	0.28	0.46	0.373	-1.06761	0.00038	04140///Autophagy - animal+++04137///Mitophagy - animal
399474	TMEM200B	mRNA	BGIR9606_264394+++BGIR9606_270065+++BGIR9606_270067+++NM_001003682.3+++NM_001171868.1+++XM_011541457.2		coding	2.09	2.34	1.98	5.71	5.08	5.6	5.463	-1.3545	0
BGIG9606_52665	BGIG9606_52665	mRNA	BGIR9606_385268+++BGIR9606_385271+++URS00008B7BAC+++URS0000BC5DB7		coding	0	0	0.01	0.06	0.08	0.04	0.06	-3.57074	2e-05	04010///MAPK signaling pathway+++05231///Choline metabolism in cancer+++05214///Glioma+++04810///Regulation of actin cytoskeleton+++04151///PI3K-Akt signaling pathway+++05211///Renal cell carcinoma+++05166///HTLV-I infection+++04015///Rap1 signaling pathway+++05206///MicroRNAs in cancer+++04630///Jak-STAT signaling pathway+++05200///Pathways in cancer+++05218///Melanoma+++04540///Gap junction+++0…
BGIG9606_55351	BGIG9606_55351	mRNA	BGIR9606_394828+++URS00008BE341		coding	0.32	0	0.25	0.95	0.36	1.47	0.927	-2.28542	0	04140///Autophagy - animal+++04137///Mitophagy - animal
100506013	APELA	mRNA	URS00008BA812+++URS00008BADE7+++URS00008C141B+++URS00008C2011+++URS00008C333D+++NM_001297550.1+++XM_017007623.1		coding	15.47	16.23	16.57	32.5	35.89	34.54	34.31	-1.07584	0	04140///Autophagy - animal+++04137///Mitophagy - animal
2668	GDNF	mRNA	URS00008B8BFF+++NM_000514.3+++NM_001190468.1+++NM_001190469.1+++NM_001278098.1+++NM_199231.2+++XM_011514030.3+++XM_017009337.2	K05452	coding	0.1	0.22	0.18	0.24	0.35	0.44	0.343	-1.23393	0.00011
105373440	LOC105373440	mRNA	BGIR9606_274970+++BGIR9606_274971+++URS000047B4C8+++URS00008BE674+++URS00009B4E8F+++XR_001739297.1		coding	0	0	0	0	0.47	0	0.157	-7.17343	0
BGIG9606_53185	BGIG9606_53185	mRNA	BGIR9606_388868+++URS00008C128A+++URS0000D5AA1E		coding	0.08	0.13	0.03	0.21	0.18	0.1	0.163	-1.03788	7e-05	03013///RNA transport+++03040///Spliceosome
105370289	LOC105370289	mRNA	BGIR9606_353454+++BGIR9606_353455+++URS00008B53BA+++URS00008B5FAB+++URS00008BC701+++URS00008BE5E8+++XR_942133.1+++XR_942134.1		coding	0.13	0.39	0.02	1.34	1.29	0.53	1.053	-2.51323	0	01100///Metabolic pathways+++00380///Tryptophan metabolism
BGIG9606_45391	BGIG9606_45391	mRNA	BGIR9606_333170+++URS0000D57646+++URS0000D5DA56		coding	0.09	0.13	0.04	0.16	0.27	0.39	0.273	-1.66816	0.00043
BGIG9606_54695	BGIG9606_54695	mRNA	BGIR9606_393473+++BGIR9606_393474+++URS00002D85C4+++URS00009BED7D+++URS0000D5B9EF		coding	0.35	0.31	0.31	0.91	0.84	0.56	0.77	-1.34572	0	04657///IL-17 signaling pathway
388394	RPRML	mRNA	NM_203400.4		coding	0.63	0.91	0.71	2.23	1.68	1.79	1.9	-1.34085	0
4008	LMO7	mRNA	BGIR9606_353306+++BGIR9606_353308+++BGIR9606_353309+++BGIR9606_353310+++BGIR9606_353311+++BGIR9606_353312+++BGIR9606_353313+++BGIR9606_353314+++BGIR9606_353315+++BGIR9606_353318+++BGIR9606_353319+++BGIR9606_353320+++BGIR9606_353321+++BGIR9606_353322+++BGIR9606_353323+++BGIR9606_353324+++BGIR9606_353325+++BGIR9606_353326+++BGIR9606_353327+++BGIR9606_353328+++BGIR9606_353329+++BGIR9606_353330+++BGI…	K06084	coding	2.47	2.2	2.09	4.44	3.89	3.69	4.007	-1.01222	0	04520///Adherens junction
101928510	LOC101928510	mRNA	BGIR9606_343402+++NR_135064.1		coding	0	0	0.27	0	0.82	0.84	0.553	-2.57314	0
8870	IER3	mRNA	NM_003897.3		coding	0	0	0.27	0	1.29	0.01	0.433	-2.20601	0.0001
107985140	WDR7-OT1	mRNA	BGIR9606_373699+++BGIR9606_373700+++BGIR9606_373703+++URS00000449B6+++URS00008B411B+++URS00008B4818+++URS00008B7624+++URS00008BAB99+++XR_001753461.1		coding	0.22	0.05	0.05	0.71	0.72	0.7	0.71	-2.70856	0
7102	TSPAN7	mRNA	BGIR9606_387482+++BGIR9606_387483+++BGIR9606_387484+++URS00008B6A9B+++URS00008BCF0D+++NM_004615.3	K06571	coding	6.85	6.58	7.35	13.32	13.26	16.26	14.28	-1.07304	0	05202///Transcriptional misregulation in cancer
147111	NOTUM	mRNA	BGIR9606_372784+++BGIR9606_372785+++NM_178493.5	K19882	coding	0.17	0.36	0.2	0.65	0.73	0.6	0.66	-1.47152	0	04310///Wnt signaling pathway
1815	DRD4	mRNA	NM_000797.3	K04147	coding	0.8	1.03	0.96	1.47	2.44	1.98	1.963	-1.07852	0	04080///Neuroactive ligand-receptor interaction+++04728///Dopaminergic synapse
642587	MIR205HG	mRNA	BGIR9606_268284+++BGIR9606_268285+++BGIR9606_268286+++BGIR9606_268287+++BGIR9606_268288+++BGIR9606_268289+++BGIR9606_268290+++BGIR9606_268291+++BGIR9606_268292+++BGIR9606_268293+++BGIR9606_273980+++URS00001F78DC+++URS000040FDEA+++URS00008B515F+++URS00009B3D9F+++URS00009BA2C6+++URS00009C197B+++URS00009C34A0+++URS0000D5726A+++URS0000D57424+++URS0000D5982F+++URS0000D59EA1+++URS0000D5B52B+++URS0000D5…		coding	0.6	0.87	0.83	3.39	3.22	3.74	3.45	-2.06813	0	04137///Mitophagy - animal+++04140///Autophagy - animal
112268219	LOC112268219	mRNA	XM_024451328.1		coding	0.31	0	0	0	0.52	1.37	0.63	-2.65218	0
23538	OR52A1	mRNA	NM_012375.2	K04257	coding	4.26	3.69	3.49	9.17	8.33	8.7	8.733	-1.1967	0	04740///Olfactory transduction
63948	DMRTB1	mRNA	NM_033067.2	K19492	coding	0.08	0.28	0.07	0.25	0.51	0.47	0.41	-1.53537	0.00024
3263	HPX	mRNA	BGIR9606_342844+++URS00009C29EB+++NM_000613.2	K18977	coding	0.08	0.23	0.35	0.14	0.29	1.16	0.53	-1.26847	0.00076
107987433	LOC107987433	mRNA	XM_017030248.1		coding	0.08	0.06	0	0.26	0.23	0.19	0.227	-2.3453	0
107987261	LOC107987261	mRNA	BGIR9606_373963+++BGIR9606_375085+++URS00007643B6+++URS000076EC41+++XR_001753508.2		coding	0	0	0	0.02	0.03	0.02	0.023	-5.04391	5e-05	04137///Mitophagy - animal+++04140///Autophagy - animal
51301	GCNT4	mRNA	NM_016591.2	K09663	coding	0	0.05	0.1	0.67	0.31	0.82	0.6	-3.61557	0	01100///Metabolic pathways+++00512///Mucin type O-glycan biosynthesis
105374155	LOC105374155	mRNA	BGIR9606_287483+++BGIR9606_291935+++URS00002E95D5+++URS0000D56F31+++URS0000D5A769+++URS0000D5C329+++URS0000D5CF59+++URS0000D5E3D2+++XR_001740967.1+++XR_001740968.1		coding	0	1.22	0	1.81	1.01	1.18	1.333	-1.7283	0
164312	LRRN4	mRNA	BGIR9606_381730+++URS00008B74F5+++NM_152611.4+++XM_011529183.3		coding	0.18	0.13	0.1	0.17	0.21	0.2	0.193	-1.12455	0.00054	01100///Metabolic pathways+++00564///Glycerophospholipid metabolism
148713	PTPRVP	mRNA	BGIR9606_268068+++BGIR9606_268069+++BGIR9606_268070+++BGIR9606_268071+++BGIR9606_268072+++BGIR9606_268073+++BGIR9606_268074+++URS00008C0DB9+++NR_002930.2		coding	0.06	0.13	0.07	0.18	0.33	0.31	0.273	-1.61851	0.00015
100128239	LOC100128239	mRNA	BGIR9606_342551+++BGIR9606_342552+++BGIR9606_342553+++BGIR9606_345682+++BGIR9606_345683+++URS0000290A91+++URS000036AAB3+++URS0000501512+++URS00008B8ED5+++URS00008BB3B9+++URS0000D56D62+++URS0000D5AA26+++URS0000D5BD7A+++NR_027276.1		coding	0.01	0.04	0.02	0.12	0.07	0.12	0.103	-2.06126	0.00012	04140///Autophagy - animal+++04137///Mitophagy - animal
10581	IFITM2	mRNA	BGIR9606_339339+++BGIR9606_339340+++NM_006435.2	K06566	coding	60.84	57.16	23.6	120.69	124.92	51.93	99.18	-1.05123	0	04662///B cell receptor signaling pathway
100874097	UBE2Q1-AS1	mRNA	BGIR9606_267014+++URS00009C16D6+++NR_046668.1		coding	0	0	0.13	0	0.14	0.39	0.177	-2.00812	5e-05	04120///Ubiquitin mediated proteolysis
81697	OR2B2	mRNA	BGIR9606_312383+++BGIR9606_312384+++BGIR9606_312385+++BGIR9606_312386+++URS00008BF479+++NM_033057.2	K04257	coding	0.38	0	0.04	0.5	0.67	0.24	0.47	-1.94894	8e-05	04740///Olfactory transduction
107987142	LOC107987142	mRNA	BGIR9606_330670+++BGIR9606_330671+++BGIR9606_330672+++URS00008B3B34+++URS00008B474B+++URS00008C2D03+++XM_017015414.1		coding	0.28	0.21	0.16	0.46	0.43	0.74	0.543	-1.31851	0.00028
2290	FOXG1	mRNA	NM_005249.4	K09385	coding	0.03	0.1	0.09	0.21	0.33	0.36	0.3	-2.02057	0	04068///FoxO signaling pathway
105369851	LOC105369851	mRNA	BGIR9606_347565+++BGIR9606_347566+++BGIR9606_347567+++BGIR9606_347568+++BGIR9606_347569+++BGIR9606_347570+++BGIR9606_347571+++BGIR9606_347572+++XR_945115.2		coding	0	0	0.01	0.25	0.03	0.15	0.143	-5.91594	0.00018	04137///Mitophagy - animal+++04140///Autophagy - animal
100128242	LOC100128242	mRNA	NM_001354837.1		coding	0.07	0.4	0	0	1.08	1.09	0.723	-2.22437	0
652995	UCA1	mRNA	BGIR9606_375871+++URS00008B4BFE+++URS00008BFAF9+++URS00008C1D5D+++URS00009B519C+++URS0000D5BF55+++URS0000D5E9CD+++URS0000D5EC32+++URS0000D5ED0B+++URS0000D5EE0E+++URS0000D5EF79+++URS0000D5F0C0+++URS0000D5F363+++URS0000D5F376+++URS0000D5F384+++URS0000D5FB78+++URS0000D5FCA9+++URS0000D600F2+++URS0000D60708+++URS0000D6077E+++URS0000D60F57+++URS0000D60FBB+++URS0000D614B3+++URS0000D61623+++URS0000D6205F…		coding	0.64	0.49	1	1.57	1.09	2.04	1.567	-1.14297	0
729582	DIRC3	mRNA	BGIR9606_278725+++BGIR9606_278731+++BGIR9606_278732+++BGIR9606_278733+++BGIR9606_278734+++BGIR9606_278735+++BGIR9606_278736+++BGIR9606_278737+++BGIR9606_278738+++BGIR9606_278739+++BGIR9606_278740+++BGIR9606_278741+++BGIR9606_278742+++BGIR9606_278743+++BGIR9606_278744+++BGIR9606_278745+++BGIR9606_278746+++BGIR9606_278747+++BGIR9606_278748+++BGIR9606_278749+++BGIR9606_278750+++BGIR9606_278751+++BGI…		coding	0.12	0	0.01	0.19	0.13	0.4	0.24	-1.89125	0.00047	04140///Autophagy - animal+++04137///Mitophagy - animal
105376722	LOC105376722	mRNA	BGIR9606_361449+++URS00008C13AB+++URS00008C2B95+++URS00008C3206+++XM_017022777.2		coding	0.01	0.2	0	0.21	0.26	0.36	0.277	-2.19694	7e-05
100507533	SOX21-AS1	mRNA	BGIR9606_353491+++URS0000D57608+++NR_046514.1		coding	0.53	0.37	0.33	0.73	1.58	1.09	1.133	-1.46297	0
445329	SULT1A4	mRNA	NM_001017390.2	K01014	coding	1	0	0.11	1.14	1.24	0	0.793	-1.10511	0.00083	05204///Chemical carcinogenesis
7146	TNXA	mRNA	BGIR9606_312485+++BGIR9606_312486+++BGIR9606_312487+++NR_001284.2		coding	0.03	0	0	1.07	0.3	0.28	0.55	-5.82612	0	04510///Focal adhesion+++05165///Human papillomavirus infection+++04512///ECM-receptor interaction+++05206///MicroRNAs in cancer+++04151///PI3K-Akt signaling pathway
192286	HIGD2A	mRNA	NM_138820.3		coding	4.04	0.48	0	7.64	12.28	0	6.64	-2.13761	0
2516	NR5A1	mRNA	NM_004959.4	K08560	coding	0.02	0.08	0.07	0.17	0.26	0.2	0.21	-1.90624	8e-05	04934///Cushing's syndrome+++04927///Cortisol synthesis and secretion
10882	C1QL1	mRNA	NM_006688.4		coding	3.11	3.82	3.58	6.1	8.32	7.94	7.453	-1.08865	0
8829	NRP1	mRNA	BGIR9606_334393+++BGIR9606_334394+++BGIR9606_337250+++BGIR9606_337251+++BGIR9606_337252+++BGIR9606_337253+++BGIR9606_337254+++BGIR9606_337255+++BGIR9606_337256+++BGIR9606_337257+++BGIR9606_337258+++BGIR9606_337259+++BGIR9606_337260+++BGIR9606_337261+++URS0000066E07+++URS00008BB90F+++URS00008BD5E6+++URS00009AE624+++NR_045259.1+++NM_001024628.2+++NM_001024629.2+++NM_001244972.1+++NM_001244973.1+++N…	K06724	coding	0.39	0.29	0.43	0.74	0.9	0.77	0.803	-1.0304	0	04360///Axon guidance+++05166///HTLV-I infection
389333	PROB1	mRNA	NM_001161546.1		coding	0.56	0.5	0.33	0.87	0.99	0.99	0.95	-1.0311	0
101929693	RARA-AS1	mRNA	BGIR9606_371375+++URS00008B4B52+++URS00008C0053+++URS00009BBE3A+++NR_110861.1		coding	0.03	0	0.01	0.07	0.05	0.11	0.077	-2.32447	0.00022
5276	SERPINI2	mRNA	BGIR9606_292146+++NM_001012303.2+++NM_006217.4		coding	0.03	0.03	0.03	0.18	0.08	0.13	0.13	-1.38794	0
55679	LIMS2	mRNA	BGIR9606_277115+++BGIR9606_277116+++BGIR9606_277117+++BGIR9606_282090+++BGIR9606_282092+++BGIR9606_282093+++BGIR9606_282094+++BGIR9606_282095+++NM_001136037.2+++NM_001161403.1+++NM_001161404.1+++NM_001256542.1+++NM_017980.4+++XM_005263710.2+++XM_006712627.4+++XM_006712628.3+++XM_011511453.1+++XM_017004469.1+++XM_024452983.1+++XM_024452984.1+++XM_024452985.1+++XM_024452986.1+++XR_922961.2		coding	0.76	0.6	0.84	2.01	1.89	1.72	1.873	-1.25406	0
3350	HTR1A	mRNA	URS00000C97FF+++NM_000524.3	K04153	coding	0.55	0.49	0.83	1.76	1.25	1.18	1.397	-1.16175	0	04726///Serotonergic synapse+++04080///Neuroactive ligand-receptor interaction+++04024///cAMP signaling pathway+++04742///Taste transduction
105371044	LOC105371044	mRNA	BGIR9606_366178+++XR_932996.2		coding	0.02	0.03	0.01	0.05	0.1	0.12	0.09	-2.06314	5e-05	04140///Autophagy - animal+++04137///Mitophagy - animal
100505817	LINC02582	mRNA	BGIR9606_375023+++BGIR9606_375024+++BGIR9606_375025+++BGIR9606_375026+++BGIR9606_375027+++BGIR9606_375028+++BGIR9606_375029+++BGIR9606_375033+++BGIR9606_375034+++URS00008B30B2+++URS00008B5AFA+++URS00008B86B9+++URS00008B8C06+++URS00008BB86A+++URS00008BF536+++URS00008C0C14+++URS00009ADC1C+++URS00009B4CEA+++NR_038340.1		coding	0.93	0.87	0.54	1.28	1.33	1.66	1.423	-1.44366	0	04140///Autophagy - animal+++04137///Mitophagy - animal
100652768	LOC100652768	mRNA	BGIR9606_345346+++BGIR9606_345350+++BGIR9606_345351+++BGIR9606_345352+++URS00008B40F9+++URS00008B8348+++URS00008B996D+++NR_045215.1		coding	0.08	0.12	0.24	0.54	0.85	1.05	0.813	-1.92383	0
113220	KIF12	mRNA	BGIR9606_332848+++BGIR9606_332849+++BGIR9606_332850+++BGIR9606_332851+++BGIR9606_332852+++BGIR9606_332853+++BGIR9606_332854+++BGIR9606_332855+++BGIR9606_332856+++NM_138424.1+++XM_005251683.5+++XM_006716947.2+++XM_024447404.1+++XM_024447405.1+++XM_024447406.1+++XM_024447407.1+++XM_024447408.1+++XR_002956749.1+++XR_002956750.1+++XR_002956751.1	K10399	coding	0.29	0.37	0.38	0.75	1.08	0.85	0.893	-1.3058	0
101928009	LOC101928009	mRNA	BGIR9606_272658+++URS00009B9661+++NR_110685.1		coding	0	0.08	0.05	0.21	0.37	0.29	0.29	-2.73804	0
25802	LMOD1	mRNA	BGIR9606_273740+++BGIR9606_273741+++URS00008B3269+++NM_012134.2	K22030	coding	0.15	0.14	0.17	0.21	0.41	0.36	0.327	-1.0977	0.00012
3491	CYR61	mRNA	BGIR9606_265643+++BGIR9606_265644+++BGIR9606_265645+++BGIR9606_265646+++BGIR9606_265647+++URS00008B4DF3+++NM_001554.4	K06829	coding	10.27	11.14	10.86	23.6	22.72	22.45	22.923	-1.11635	0
253738	EBF3	mRNA	BGIR9606_336355+++BGIR9606_336356+++BGIR9606_339216+++BGIR9606_339217+++BGIR9606_339218+++BGIR9606_339219+++URS000076B048+++URS0000782C41+++URS00008B4EDB+++URS00008B7B1D+++NM_001005463.2+++XM_005252667.3+++XM_005252668.3+++XM_005252669.3+++XM_006717739.3+++XM_006717740.3+++XM_006717741.3+++XM_006717742.3+++XM_006717743.3+++XM_006717744.3+++XM_011539574.2+++XM_011539575.2+++XM_017016027.1+++XR_001…	K09103	coding	0.08	0.2	0.06	0.18	0.19	0.21	0.193	-1.48812	0.00018
105378976	LOC105378976	mRNA	BGIR9606_301632+++BGIR9606_301636+++BGIR9606_301637+++BGIR9606_301638+++BGIR9606_301639+++URS00008B38BC+++URS0000D5711C+++URS0000D598EF+++URS0000D59BB1+++URS0000D5BC89+++URS0000D5CD6C+++URS0000D5F139+++XR_948341.2		coding	0	0.06	0	0.1	0.05	0.05	0.067	-3.86611	1e-05	04630///Jak-STAT signaling pathway+++04659///Th17 cell differentiation+++05203///Viral carcinogenesis+++04137///Mitophagy - animal+++04550///Signaling pathways regulating pluripotency of stem cells+++05200///Pathways in cancer+++04140///Autophagy - animal+++05167///Kaposi's sarcoma-associated herpesvirus infection+++04060///Cytokine-cytokine receptor interaction
155	ADRB3	mRNA	NM_000025.2	K04143	coding	0	0.02	0	0.13	0.11	0.09	0.11	-4.17805	0.00012	04022///cGMP-PKG signaling pathway+++04923///Regulation of lipolysis in adipocytes+++04714///Thermogenesis+++04020///Calcium signaling pathway+++04924///Renin secretion+++04970///Salivary secretion+++04080///Neuroactive ligand-receptor interaction
105371701	LOC105371701	mRNA	BGIR9606_268200+++XR_001738415.1+++XR_001738416.1+++XR_922470.2		coding	0.23	0.42	0	0.71	0.57	0.19	0.49	-1.16939	0	04010///MAPK signaling pathway+++05166///HTLV-I infection+++05202///Transcriptional misregulation in cancer
107984834	LOC107984834	mRNA	BGIR9606_366975+++URS000049D1D9+++URS00005B7C64+++URS0000D59AB0+++URS0000D5CE09+++XR_001752351.1		coding	0	0	0	0.15	0.66	0	0.27	-5.85662	0	04145///Phagosome+++05152///Tuberculosis
100534012	TNFAIP8L2-SCNM1	mRNA	BGIR9606_266878+++NR_144937.1+++NM_001204848.1		coding	0	0	0	0	0	0.41	0.137	-5.09644	0.0001
5343	PLGLB1	mRNA	NM_001032392.2		coding	0	0	0	0.43	0	0	0.143	-5.78896	0	04610///Complement and coagulation cascades+++05164///Influenza A+++04080///Neuroactive ligand-receptor interaction+++05150///Staphylococcus aureus infection
112267993	LOC112267993	mRNA	BGIR9606_315538+++URS00008B5A27+++URS00008BDF34+++URS00009B1E5E+++URS0000D5BD0B+++URS0000D5D3C8+++XR_002956543.1		coding	1.13	1.5	0.7	2.62	3.02	1.47	2.37	-1.09459	1e-05	04137///Mitophagy - animal
388849	CCDC188	mRNA	BGIR9606_385854+++NM_001243537.1+++XM_005261238.3+++XM_005261239.3+++XM_005261240.3+++XM_005261241.3+++XM_011530170.2+++XM_011530171.2		coding	0.06	0.08	0.12	0.13	0.16	0.1	0.13	-1.54128	1e-05
10186	LHFPL6	mRNA	BGIR9606_354446+++BGIR9606_354447+++BGIR9606_354448+++BGIR9606_354449+++BGIR9606_354451+++BGIR9606_354452+++URS00008B2C59+++URS00008B943D+++URS00008BA5A8+++URS00008BB3C0+++NM_005780.2+++XM_011534861.1		coding	3.45	3.03	3.24	8.44	7.23	7.61	7.76	-1.31491	0	04140///Autophagy - animal+++04137///Mitophagy - animal
100129520	TEX13C	mRNA	NM_001195272.2		coding	0.05	0.1	0.12	0.2	0.16	0.25	0.203	-1.21332	0.0006
146325	PRR35	mRNA	NM_145270.2+++XM_017022959.2+++XM_017022960.2+++XM_017022961.1		coding	0.34	0.33	0.16	0.59	0.66	0.88	0.71	-1.24516	1e-05
7018	TF	mRNA	BGIR9606_287160+++BGIR9606_287161+++BGIR9606_287162+++BGIR9606_287163+++BGIR9606_287164+++BGIR9606_287165+++BGIR9606_287166+++BGIR9606_291536+++URS00008BD3FB+++URS00008BFF86+++URS00008C1E2E+++URS00008C3251+++NM_001063.3+++NM_001354703.1+++NM_001354704.1	K14736	coding	0.66	0.02	1.85	3.84	2.08	6.23	4.05	-1.44584	0	04066///HIF-1 signaling pathway+++04978///Mineral absorption+++04216///Ferroptosis
100873947	LMLN-AS1	mRNA	BGIR9606_292951+++BGIR9606_292953+++URS00008B6F06+++URS00009BA34B+++NR_046669.1		coding	0	0	0	0.19	0	0.15	0.113	-6.67687	0
111064646	TPM1-AS	mRNA	BGIR9606_362868+++URS0000498CCE+++NR_147233.2		coding	0.82	0.61	0.67	1.82	1.76	1.59	1.723	-1.29922	0
4023	LPL	mRNA	NM_000237.2	K01059	coding	0.52	0.46	0.61	1.55	1.33	1.31	1.397	-1.39882	0	05010///Alzheimer's disease+++00561///Glycerolipid metabolism+++04979///Cholesterol metabolism+++03320///PPAR signaling pathway
255426	RASGEF1C	mRNA	BGIR9606_308255+++BGIR9606_308258+++NM_175062.3		coding	0.09	0.09	0.15	0.25	0.23	0.17	0.217	-1.64304	0.0008
2925	GRPR	mRNA	BGIR9606_387118+++URS000004222C+++URS00005A8415+++URS000060F763+++NM_005314.2	K04169	coding	1.47	1.4	1.45	3.13	3.7	3.35	3.393	-1.43552	0	04080///Neuroactive ligand-receptor interaction+++04020///Calcium signaling pathway
118425	PCAT4	mRNA	BGIR9606_294622+++URS000003F09F+++URS00008BA509+++URS00009AD40A+++NR_026555.1		coding	0	0	0.17	0.03	1.56	1.45	1.013	-4.16567	0
344	APOC2	mRNA	NM_000483.4	K22287	coding	0	0	0.2	0.14	0.14	1.92	0.733	-3.46756	0	04979///Cholesterol metabolism
7130	TNFAIP6	mRNA	BGIR9606_277424+++URS00008B836A+++NM_007115.3	K19018	coding	0.68	0.52	0.43	1.72	1.07	1.47	1.42	-1.39142	0
100861519	GDNF-AS1	mRNA	BGIR9606_301367+++BGIR9606_301368+++BGIR9606_301369+++BGIR9606_301370+++BGIR9606_301371+++BGIR9606_301373+++BGIR9606_301374+++BGIR9606_301375+++BGIR9606_301376+++BGIR9606_301377+++BGIR9606_301386+++BGIR9606_301387+++BGIR9606_301388+++URS0000274C06+++URS00008B4B8B+++URS00009ACFBB+++URS0000A96056+++URS0000A9EE64+++URS0000D578C1+++URS0000D593C2+++URS0000D59CFD+++URS0000D5ADFF+++URS0000D5B026+++URS00…		coding	0.09	0.17	0.2	0.41	0.51	0.39	0.437	-1.4954	1e-05
2826	CCR10	mRNA	BGIR9606_371482+++NM_016602.2	K04185	coding	0.01	0.22	0	0.62	0.17	0.52	0.437	-2.5971	1e-05	04062///Chemokine signaling pathway+++04672///Intestinal immune network for IgA production+++04060///Cytokine-cytokine receptor interaction
692094	MSMP	mRNA	NM_001044264.2		coding	0	0.51	0	1.11	1.57	0	0.893	-2.37888	2e-05
132720	FAM241A	mRNA	BGIR9606_295235+++BGIR9606_295236+++BGIR9606_295275+++BGIR9606_295276+++URS00008B5E17+++NM_152400.2		coding	0.32	0.53	0.19	0.66	0.43	0.64	0.577	-1.10963	2e-05	00380///Tryptophan metabolism+++01100///Metabolic pathways+++04137///Mitophagy - animal+++04140///Autophagy - animal
9311	ASIC3	mRNA	NR_046401.1+++NM_004769.3+++NM_020321.3+++NM_020322.3	K04830	coding	0	0	0.01	0.1	0.13	0.15	0.127	-5.64416	4e-05	04750///Inflammatory mediator regulation of TRP channels
125965	COX6B2	mRNA	BGIR9606_377291+++URS00008B2683+++URS00008BB715+++URS00008BCB5E+++URS00009B33F0+++NM_144613.4	K02267	coding	1.03	0.65	0.6	1.4	2.27	1.64	1.77	-1.09569	0	04714///Thermogenesis+++04932///Non-alcoholic fatty liver disease (NAFLD)+++05010///Alzheimer's disease+++05012///Parkinson's disease+++04260///Cardiac muscle contraction+++00190///Oxidative phosphorylation+++01100///Metabolic pathways+++05016///Huntington's disease
7276	TTR	mRNA	NM_000371.3	K20731	coding	0.05	0	0.97	0	0.05	3.91	1.32	-1.95298	0	04918///Thyroid hormone synthesis
1583	CYP11A1	mRNA	BGIR9606_363185+++URS0000779996+++URS00009B3431+++NM_000781.2+++NM_001099773.1	K00498	coding	1.81	1.8	1.6	3.96	3.8	4.36	4.04	-1.1977	0	01100///Metabolic pathways+++00140///Steroid hormone biosynthesis+++04913///Ovarian steroidogenesis+++04927///Cortisol synthesis and secretion+++04934///Cushing's syndrome+++04925///Aldosterone synthesis and secretion
340529	PABPC1L2A	mRNA	URS00008BF04B+++NM_001012977.2	K13126	coding	0.27	0.28	0	0.16	0.8	0.47	0.477	-1.39945	7e-05	03013///RNA transport+++03018///RNA degradation+++03015///mRNA surveillance pathway
2266	FGG	mRNA	URS00009AD316+++NM_000509.5+++NM_021870.2	K03905	coding	0	0	0.89	0	0	2.35	0.783	-1.38999	0	04610///Complement and coagulation cascades+++04611///Platelet activation+++05150///Staphylococcus aureus infection
1506	CTRL	mRNA	URS00008BDF31+++NM_001907.2	K09632	coding	0.45	0.35	0.04	0.76	1	0.8	0.853	-1.61144	1e-05	04974///Protein digestion and absorption+++04972///Pancreatic secretion
8742	TNFSF12	mRNA	NR_037146.1+++NM_003809.2	K05474	coding	0.15	0.87	0.41	1.48	1.77	1.35	1.533	-1.6875	0	04060///Cytokine-cytokine receptor interaction
107985507	LOC107985507	mRNA	BGIR9606_383283+++XR_001755036.1		coding	0.29	0.51	0.09	0.85	0.92	1	0.923	-1.6413	0
9241	NOG	mRNA	NM_005450.4	K04658	coding	0.08	0.05	0	0.15	0.38	0.15	0.227	-2.44108	0.00021	04350///TGF-beta signaling pathway
105373902	LOC105373902	mRNA	BGIR9606_278976+++XR_923947.3		coding	0.12	0.17	0.03	0.19	0.26	0.19	0.213	-1.04111	0.0008	00970///Aminoacyl-tRNA biosynthesis
350	APOH	mRNA	NM_000042.2	K17305	coding	0	0	0.59	0	0	2.52	0.84	-2.10123	0	04979///Cholesterol metabolism
101928589	LOC101928589	mRNA	XM_005262239.1		coding	0.25	1.16	0.87	1.12	2.14	2.16	1.807	-1.24708	0
105370360	LOC105370360	mRNA	BGIR9606_353703+++URS0000770D15+++URS000077E4AC+++URS00008B8069+++URS00008B8C9D+++URS00009B02FD+++URS00009B2AC8+++XR_931723.2		coding	0	0	0.15	0.45	0.07	0.08	0.2	-1.93148	0	04068///FoxO signaling pathway+++04923///Regulation of lipolysis in adipocytes+++04932///Non-alcoholic fatty liver disease (NAFLD)+++04920///Adipocytokine signaling pathway+++04211///Longevity regulating pathway+++04213///Longevity regulating pathway - multiple species+++04930///Type II diabetes mellitus+++05206///MicroRNAs in cancer+++04152///AMPK signaling pathway+++04022///cGMP-PKG signaling p…
6876	TAGLN	mRNA	BGIR9606_342124+++URS00008BB3AE+++URS00008C3C1E+++URS00008C40B7+++URS00009AF341+++URS00009B0216+++URS00009B8419+++URS00009BA704+++NM_001001522.2+++NM_003186.4	K20526	coding	4.46	5.17	4.53	11.51	10.14	12.89	11.513	-1.29581	0
404550	C16orf74	mRNA	URS00002D4056+++NM_206967.2		coding	1.03	0.82	1.06	2.01	2.54	2.56	2.37	-1.28666	0
5549	PRELP	mRNA	BGIR9606_268119+++BGIR9606_268120+++BGIR9606_273795+++NM_002725.3+++NM_201348.1	K08125	coding	0.05	0.21	0.23	0.3	0.45	0.34	0.363	-1.10617	0	04137///Mitophagy - animal+++04140///Autophagy - animal
91860	CALML4	mRNA	NR_104583.1+++NM_001031733.2+++NM_001286694.1+++NM_001286695.1+++NM_033429.2	K02183	coding	0	0	0	0.15	0	0	0.05	-4.85712	0.00041	04114///Oocyte meiosis+++05167///Kaposi's sarcoma-associated herpesvirus infection+++04970///Salivary secretion+++04744///Phototransduction+++04270///Vascular smooth muscle contraction+++04910///Insulin signaling pathway+++04916///Melanogenesis+++04925///Aldosterone synthesis and secretion+++04024///cAMP signaling pathway+++04745///Phototransduction - fly+++04625///C-type lectin receptor signalin…
160313	KRT19P2	mRNA	BGIR9606_351086+++BGIR9606_351087+++NR_036685.1		coding	0.02	0.01	0.02	0.01	0.02	0.02	0.017	-1.46437	0.00036	04137///Mitophagy - animal+++04140///Autophagy - animal
4157	MC1R	mRNA	NM_002386.3	K04199	coding	0.14	0	0.18	0.41	0.55	0.31	0.423	-1.98533	0	04916///Melanogenesis+++04080///Neuroactive ligand-receptor interaction
53828	FXYD4	mRNA	BGIR9606_334471+++NM_173160.2	K13359	coding	0	0.36	0.42	0.46	0.46	1.09	0.67	-1.36284	0	04960///Aldosterone-regulated sodium reabsorption
5261	PHKG2	mRNA	NM_000294.2+++NM_001172432.1	K00871	coding	0.16	0	0.14	0.29	0.26	0.66	0.403	-1.99639	0	04922///Glucagon signaling pathway+++04910///Insulin signaling pathway+++04020///Calcium signaling pathway
102723566	LOC102723566	mRNA	BGIR9606_330281+++BGIR9606_330282+++URS00003303BA+++URS00009B046E+++URS0000D58243+++URS0000D5C693+++URS0000D5C6EA+++URS0000D5E248+++NR_136302.1		coding	0	0	0	0.07	0.06	0.2	0.11	-4.77578	0.00064
3698	ITIH2	mRNA	BGIR9606_333941+++BGIR9606_336677+++BGIR9606_336678+++BGIR9606_336679+++BGIR9606_336680+++BGIR9606_336681+++BGIR9606_336682+++BGIR9606_336683+++BGIR9606_336684+++BGIR9606_336685+++BGIR9606_336686+++BGIR9606_336687+++BGIR9606_336688+++URS00008B392B+++NM_002216.2	K19015	coding	0.01	0	0.04	0.09	0.03	0.37	0.163	-3.23002	1e-05	04137///Mitophagy - animal+++04140///Autophagy - animal
50514	43800	mRNA	BGIR9606_330008+++BGIR9606_330009+++URS00008BD1D3+++URS00008BFDC0+++NM_017418.2+++XM_024447566.1		coding	0.16	0.11	0.14	0.63	0.57	0.75	0.65	-2.25779	0	04140///Autophagy - animal+++04137///Mitophagy - animal
229	ALDOB	mRNA	BGIR9606_332542+++URS00008BA2CD+++NM_000035.3	K01623	coding	0.02	0.04	0.27	0.02	0.04	1.02	0.36	-1.72802	1e-05	01200///Carbon metabolism+++00030///Pentose phosphate pathway+++00680///Methane metabolism+++01120///Microbial metabolism in diverse environments+++00051///Fructose and mannose metabolism+++01110///Biosynthesis of secondary metabolites+++00010///Glycolysis / Gluconeogenesis+++01230///Biosynthesis of amino acids+++01130///Biosynthesis of antibiotics+++01100///Metabolic pathways+++00710///Carbon fi…
101928583	LOC101928583	mRNA	BGIR9606_287872+++BGIR9606_287873+++BGIR9606_287874+++BGIR9606_287875+++BGIR9606_287876+++BGIR9606_292229+++BGIR9606_292230+++BGIR9606_292231+++BGIR9606_292232+++BGIR9606_292233+++URS00004BD737+++URS00008B4734+++URS00008B4F3D+++URS00008C00B1+++URS00009B719D+++URS0000A77752+++URS0000D57971+++URS0000D57B7A+++URS0000D57D18+++URS0000D58479+++URS0000D58638+++URS0000D58FA5+++URS0000D59D6A+++URS0000D5A0…		coding	2.44	2.18	3.48	6.82	8.09	8.64	7.85	-1.38047	0	04137///Mitophagy - animal+++04140///Autophagy - animal
158046	NXNL2	mRNA	BGIR9606_329325+++BGIR9606_329326+++BGIR9606_329327+++NM_001161625.1+++NM_145283.2+++XM_005251727.3+++XM_011518275.2+++XM_011518276.2+++XR_001746187.1	K17609	coding	0.43	0.31	0.26	0.84	0.74	0.76	0.78	-1.3432	0
105375772	LOC105375772	mRNA	BGIR9606_324943+++BGIR9606_324945+++XR_928671.2+++XR_928672.3+++XR_928673.2		coding	0.09	0	0.11	0.14	0.24	0.12	0.167	-1.24225	1e-05	00512///Mucin type O-glycan biosynthesis+++04137///Mitophagy - animal+++00603///Glycosphingolipid biosynthesis - globo and isoglobo series+++04140///Autophagy - animal+++01100///Metabolic pathways+++00604///Glycosphingolipid biosynthesis - ganglio series+++00533///Glycosaminoglycan biosynthesis - keratan sulfate
107985476	LOC107985476	mRNA	XM_017028526.2		coding	0.28	0.22	0.32	0.55	0.72	0.7	0.657	-1.2543	0
107984590	LOC107984590	mRNA	BGIR9606_355517+++XM_017020903.1		coding	0.04	0.11	0.07	0.16	0.3	0.29	0.25	-1.36975	4e-05
579	NKX3-2	mRNA	NM_001189.3	K09995	coding	0	0	0	0.08	0.06	0.15	0.097	-4.81548	0.00052
336	APOA2	mRNA	NM_001643.1	K08758	coding	0.2	0	2.72	0	0.02	7.58	2.533	-1.38353	3e-05	04979///Cholesterol metabolism+++03320///PPAR signaling pathway
4907	NT5E	mRNA	URS0000D5795E+++URS0000D5958D+++NM_001204813.1+++NM_002526.3	K19970	coding	0.25	0.19	0.22	0.45	0.38	0.61	0.48	-1.12133	0	00230///Purine metabolism+++01110///Biosynthesis of secondary metabolites+++01100///Metabolic pathways+++00760///Nicotinate and nicotinamide metabolism+++00240///Pyrimidine metabolism
105378935	LOC105378935	mRNA	BGIR9606_272145+++BGIR9606_272155+++XR_947755.2		coding	0	0	0.01	0.01	0	0.05	0.02	-3.22254	0	00140///Steroid hormone biosynthesis+++04925///Aldosterone synthesis and secretion+++04927///Cortisol synthesis and secretion+++01100///Metabolic pathways+++04913///Ovarian steroidogenesis+++04934///Cushing's syndrome
6442	SGCA	mRNA	BGIR9606_369354+++BGIR9606_369356+++BGIR9606_369357+++BGIR9606_371920+++NR_135553.1+++NM_000023.3+++NM_001135697.2+++XM_011525120.2+++XM_011525121.2+++XM_011525122.2+++XM_011525123.2+++XM_011525124.2+++XM_024450873.1+++XR_002958056.1	K12565	coding	0	0.79	0.77	1.07	0.94	0.97	0.993	-1.08027	0	05412///Arrhythmogenic right ventricular cardiomyopathy (ARVC)+++05416///Viral myocarditis+++05410///Hypertrophic cardiomyopathy (HCM)+++05414///Dilated cardiomyopathy (DCM)
401097	C3orf80	mRNA	URS0000306F37+++URS0000D59E80+++NM_001168214.1		coding	0.22	0.26	0.18	0.55	0.42	0.43	0.467	-1.11399	0.00036
154860	FEZF1-AS1	mRNA	BGIR9606_317742+++BGIR9606_317743+++URS00009AE878+++URS00009B99D3+++URS0000D56CC0+++URS0000D5710C+++URS0000D58693+++URS0000D58D6F+++URS0000D59848+++URS0000D5AD88+++NR_036484.1		coding	0.32	0.37	0.34	0.67	0.83	0.69	0.73	-1.03046	0	04137///Mitophagy - animal+++04140///Autophagy - animal
100289561	LOC100289561	mRNA	NM_001242713.2+++NM_001347879.1+++NM_001347880.1		coding	0.17	0	0	0.45	1.1	1	0.85	-3.76112	0
7291	TWIST1	mRNA	BGIR9606_315480+++BGIR9606_319264+++BGIR9606_319267+++BGIR9606_319268+++URS0000416C37+++URS00008B2C90+++URS00008BCFAA+++URS00008BDF91+++URS00009C3898+++NR_149001.1+++NM_000474.3	K09069	coding	0.18	0.3	0.15	0.64	0.69	0.67	0.667	-1.32823	6e-05	05205///Proteoglycans in cancer
30010	NXPH1	mRNA	BGIR9606_315385+++BGIR9606_315386+++BGIR9606_315387+++BGIR9606_319134+++BGIR9606_319135+++NM_152745.2	K16656	coding	0.05	2.6	2.13	2.03	1.23	1.04	1.433	-1.14167	6e-05	04140///Autophagy - animal+++04137///Mitophagy - animal
54626	HES2	mRNA	BGIR9606_269389+++BGIR9606_269390+++BGIR9606_269391+++BGIR9606_269392+++NM_019089.4	K09087	coding	0.16	0.09	0.17	0.4	0.45	0.42	0.423	-1.57807	0	05165///Human papillomavirus infection
6550	SLC9A3	mRNA	BGIR9606_304508+++BGIR9606_304509+++URS00009B2E57+++NM_001284351.2+++NM_004174.3	K12040	coding	0.03	0.23	0	0.19	0.16	0.42	0.257	-1.514	0	04976///Bile secretion+++04978///Mineral absorption+++04974///Protein digestion and absorption+++04964///Proximal tubule bicarbonate reclamation
107986223	LOC107986223	mRNA	BGIR9606_293875+++URS00008B6A69+++URS00008BFB33+++XR_001741503.1		coding	0	0.31	0.61	0.24	1.8	4.53	2.19	-2.82372	2e-05
102724530	LOC102724530	mRNA	BGIR9606_302298+++BGIR9606_302299+++BGIR9606_306083+++URS00008B57CD+++URS00009BF02F+++XR_001742755.1+++XR_001742756.1		coding	0	0	0	0	0	0.13	0.043	-5.68394	0
11172	INSL6	mRNA	BGIR9606_328121+++BGIR9606_328122+++BGIR9606_330978+++BGIR9606_330979+++BGIR9606_330980+++BGIR9606_330981+++BGIR9606_330982+++URS00008B9409+++URS00008BC65A+++URS00008C0F0A+++URS00008C1B6E+++URS00008C1E04+++URS00008C27D5+++URS00008C3AEB+++URS00008C401B+++URS00009B2281+++NM_007179.2+++XM_011517702.3	K05255	coding	0.07	0.03	0.12	0.11	0.18	0.15	0.147	-1.54139	0	04659///Th17 cell differentiation+++04217///Necroptosis+++05145///Toxoplasmosis+++04920///Adipocytokine signaling pathway+++04062///Chemokine signaling pathway+++05200///Pathways in cancer+++04151///PI3K-Akt signaling pathway+++05168///Herpes simplex infection+++01521///EGFR tyrosine kinase inhibitor resistance+++04658///Th1 and Th2 cell differentiation+++05140///Leishmaniasis+++04630///Jak-STAT …
57057	TBX20	mRNA	BGIR9606_319796+++BGIR9606_319797+++BGIR9606_319798+++NM_001077653.2+++NM_001166220.1+++XM_017012456.1	K10185	coding	0.1	0.04	0.08	0.28	0.24	0.13	0.217	-1.48338	4e-05
100507347	VIM-AS1	mRNA	BGIR9606_336881+++BGIR9606_336882+++URS00008BFEA9+++URS00009B07FA+++URS00009B2D79+++URS00009B87F9+++URS00009B8D8A+++URS0000D596F6+++URS0000D5C2E1+++NR_108060.1+++NR_108061.1		coding	0	0	0.13	0.27	0.36	0.24	0.29	-2.62377	0	05169///Epstein-Barr virus infection+++05206///MicroRNAs in cancer
440028	LOC440028	mRNA	BGIR9606_342974+++BGIR9606_342975+++URS00008B34E9+++URS00009C2855+++NR_033972.1		coding	0	0.05	0.11	0.44	0.04	0.28	0.253	-2.33838	0
7809	BSND	mRNA	NM_057176.2	K19331	coding	0.07	0	0.17	0.35	0.53	0.48	0.453	-2.48617	0
54567	DLL4	mRNA	BGIR9606_360383+++BGIR9606_360384+++NM_019074.3	K06051	coding	0.06	0.04	0.05	0.25	0.11	0.25	0.203	-1.75815	0.00046	05224///Breast cancer+++05200///Pathways in cancer+++04330///Notch signaling pathway+++01522///Endocrine resistance+++04658///Th1 and Th2 cell differentiation
107986109	LOC107986109	mRNA	BGIR9606_286515+++BGIR9606_286520+++URS0000D576F8+++XR_001740837.1		coding	0.01	0.01	0	0.03	0.04	0.05	0.04	-2.17435	0.00055
1101	CHAD	mRNA	NM_001267.2+++XM_011524214.2	K06248	coding	0.22	0.09	0.07	0.32	0.39	0.38	0.363	-1.64947	1e-05	05165///Human papillomavirus infection+++04512///ECM-receptor interaction+++04510///Focal adhesion+++04151///PI3K-Akt signaling pathway
857	CAV1	mRNA	BGIR9606_317674+++URS0000000351+++URS0000D57B77+++URS0000D5AF32+++NM_001172895.1+++NM_001172896.1+++NM_001172897.1+++NM_001753.4	K06278	coding	1.77	1.61	1.34	5.32	4.77	5.03	5.04	-1.70746	0	04144///Endocytosis+++04510///Focal adhesion+++05416///Viral myocarditis+++05205///Proteoglycans in cancer+++05100///Bacterial invasion of epithelial cells+++05418///Fluid shear stress and atherosclerosis
213	ALB	mRNA	BGIR9606_294382+++NM_000477.6	K16141	coding	0.04	0	2.94	0	0.02	12.05	4.023	-2.00955	0	04918///Thyroid hormone synthesis
57709	SLC7A14	mRNA	BGIR9606_287869+++BGIR9606_287870+++BGIR9606_287871+++BGIR9606_287877+++BGIR9606_292227+++BGIR9606_292228+++URS00008BA51E+++URS00008BBD19+++NM_020949.2	K13871	coding	0.08	0.08	0.1	0.38	0.32	0.23	0.31	-1.68823	0
26998	FETUB	mRNA	BGIR9606_288248+++BGIR9606_288249+++NM_001308077.1+++NM_001308079.1+++NM_014375.2+++XM_005247351.3+++XM_011512681.2+++XM_011512682.2+++XM_011512683.2+++XM_024453452.1		coding	0.4	0.4	0.58	0.83	0.78	1.26	0.957	-1.05803	0	04140///Autophagy - animal+++04137///Mitophagy - animal
105374946	LOC105374946	mRNA	BGIR9606_312115+++BGIR9606_312116+++URS00008B8F28+++URS00008BD29D+++XR_926520.1		coding	0.53	1.44	1.63	2.74	2.77	3.69	3.067	-1.36168	0
11272	PRR4	mRNA	NM_001098538.2+++NM_007244.2		coding	0	0.59	0	1.37	2.11	2.26	1.913	-3.30099	0
239	ALOX12	mRNA	BGIR9606_368142+++BGIR9606_368143+++URS00001F3A24+++URS00009BAD3F+++NM_000697.2+++XM_011523780.2	K00458	coding	0.4	0	0	0.36	0.45	0.28	0.363	-1.56235	4e-05	04726///Serotonergic synapse+++04750///Inflammatory mediator regulation of TRP channels+++01523///Antifolate resistance+++01100///Metabolic pathways+++00590///Arachidonic acid metabolism
125	ADH1B	mRNA	BGIR9606_294958+++BGIR9606_298756+++BGIR9606_298757+++BGIR9606_298758+++BGIR9606_298759+++URS00008B9FF0+++NM_000668.5+++NM_001286650.1	K13951	coding	0	0	0.57	0	0.02	1.67	0.563	-1.44775	8e-05	00982///Drug metabolism - cytochrome P450+++05204///Chemical carcinogenesis+++00071///Fatty acid degradation+++00980///Metabolism of xenobiotics by cytochrome P450+++00350///Tyrosine metabolism+++01100///Metabolic pathways+++00830///Retinol metabolism+++00010///Glycolysis / Gluconeogenesis+++01110///Biosynthesis of secondary metabolites
30008	EFEMP2	mRNA	BGIR9606_344131+++BGIR9606_344132+++BGIR9606_344133+++NR_037718.1+++NM_016938.4	K19866	coding	1.35	0	1.36	1.71	1.93	1.73	1.79	-1.02558	0
84218	TBC1D3F	mRNA	NM_032258.4	K20134	coding	0	0	0	0.37	0	0	0.123	-5.03581	0.00014
283392	TRHDE-AS1	mRNA	BGIR9606_350765+++BGIR9606_350766+++URS00008B84B0+++URS00008B93A0+++URS00008B97C3+++URS00008BD800+++URS00009BD8DB+++URS0000D56EB8+++URS0000D57E49+++URS0000D58572+++URS0000D58E15+++URS0000D5A50A+++URS0000D5AF7F+++URS0000D5B373+++URS0000D5BB1B+++URS0000D5BED4+++URS0000D5D091+++URS0000D5D2D2+++URS0000D5D90D+++URS0000D5DB9D+++URS0000D5DED4+++NR_026836.1+++NR_026837.1		coding	0.18	0.2	0.16	0.44	0.46	0.36	0.42	-1.21195	0
414241	SHLD2P1	mRNA	BGIR9606_337494+++BGIR9606_337495+++BGIR9606_337496+++BGIR9606_337497+++BGIR9606_337498+++URS00008BC648+++NR_027632.1		coding	0.68	0.72	0.58	3.25	2.49	1.78	2.507	-1.58255	0	04137///Mitophagy - animal+++04072///Phospholipase D signaling pathway+++04910///Insulin signaling pathway+++04714///Thermogenesis+++04218///Cellular senescence+++05163///Human cytomegalovirus infection+++04152///AMPK signaling pathway+++05165///Human papillomavirus infection+++05231///Choline metabolism in cancer+++04151///PI3K-Akt signaling pathway+++04150///mTOR signaling pathway+++04919///Thy…
105376527	LOC105376527	mRNA	BGIR9606_342795+++URS000037BCA8+++URS0000D59CAA+++URS0000D5BF4E+++XR_930988.3		coding	0	0	0.04	0.06	0.06	0.04	0.053	-1.87495	0.00035	00240///Pyrimidine metabolism+++00480///Glutathione metabolism+++00983///Drug metabolism - other enzymes+++00230///Purine metabolism+++01100///Metabolic pathways
6926	TBX3	mRNA	BGIR9606_351651+++BGIR9606_351652+++BGIR9606_351653+++BGIR9606_351654+++URS00008B825E+++URS00009BB7F9+++NM_005996.3+++NM_016569.3	K10177	coding	0.24	0.14	0.14	0.47	0.41	0.45	0.443	-1.53606	0	04550///Signaling pathways regulating pluripotency of stem cells
168455	CCDC71L	mRNA	BGIR9606_321485+++URS00008B71EB+++NM_175884.5		coding	0.07	0.18	0	0.06	0.13	0.41	0.2	-1.36148	0
102216342	LINC01108	mRNA	BGIR9606_308762+++URS00008BADFA+++URS0000CD2C3D+++NR_108096.1+++NR_108097.1		coding	5.15	5.42	6.83	11.15	11.93	12.84	11.973	-1.04345	0
105369691	LOC105369691	mRNA	BGIR9606_346403+++BGIR9606_349616+++URS000047B4BC+++URS00008B31DB+++URS00008BC1DA+++URS00009B2A54+++URS00009C34D7+++URS0000D58F1D+++URS0000D5B932+++NR_135030.1+++NR_135031.1		coding	0	0.55	0	1.19	3.22	1.03	1.813	-3.31208	0	00564///Glycerophospholipid metabolism+++01100///Metabolic pathways
2587	GALR1	mRNA	NM_001480.3+++XM_017025691.1	K04230	coding	0.19	0.15	0.28	1.92	1.89	1.63	1.813	-2.91507	0	04080///Neuroactive ligand-receptor interaction
100507588	TGFBR3L	mRNA	BGIR9606_375551+++URS000042F870+++NM_001195259.1+++XM_011527610.2+++XM_011527611.2+++XM_011527612.2+++XM_011527613.2+++XM_011527614.2		coding	0.77	0.86	0.93	1.48	1.63	2.5	1.87	-1.11095	0
2261	FGFR3	mRNA	BGIR9606_293108+++BGIR9606_293109+++BGIR9606_293110+++BGIR9606_293111+++NR_148971.1+++NM_000142.4+++NM_001163213.1+++NM_001354809.1+++NM_001354810.1+++NM_022965.3+++XM_006713868.1+++XM_006713869.1+++XM_006713870.1+++XM_006713871.1+++XM_006713873.1+++XM_011513420.1+++XM_011513422.1	K05094	coding	2.23	2.54	2.15	5.08	4.9	4.39	4.79	-1.07475	0	05200///Pathways in cancer+++05230///Central carbon metabolism in cancer+++05206///MicroRNAs in cancer+++04550///Signaling pathways regulating pluripotency of stem cells+++04151///PI3K-Akt signaling pathway+++04144///Endocytosis+++05219///Bladder cancer+++04810///Regulation of actin cytoskeleton+++04014///Ras signaling pathway+++01521///EGFR tyrosine kinase inhibitor resistance+++04010///MAPK sig…
5155	PDGFB	mRNA	BGIR9606_385269+++BGIR9606_385270+++BGIR9606_386517+++BGIR9606_386518+++BGIR9606_386519+++BGIR9606_386520+++URS0000BD3291+++URS0000BDF9A8+++URS0000D5C31A+++NM_002608.3+++NM_033016.3	K17386	coding	0.85	1.08	1.22	2.62	2.74	3.29	2.883	-1.43428	0	05214///Glioma+++05200///Pathways in cancer+++04510///Focal adhesion+++04151///PI3K-Akt signaling pathway+++05231///Choline metabolism in cancer+++04014///Ras signaling pathway+++05218///Melanoma+++04630///Jak-STAT signaling pathway+++05211///Renal cell carcinoma+++05167///Kaposi's sarcoma-associated herpesvirus infection+++01521///EGFR tyrosine kinase inhibitor resistance+++04015///Rap1 signalin…
105377517	LOC105377517	mRNA	BGIR9606_296307+++URS00008B77B4+++XR_939413.2+++XR_939414.2		coding	0.15	0	0	1.32	0.97	0	0.763	-3.97746	0
105369438	LOC105369438	mRNA	BGIR9606_341700+++BGIR9606_341701+++BGIR9606_341702+++BGIR9606_341703+++BGIR9606_344871+++BGIR9606_344872+++BGIR9606_344873+++BGIR9606_344875+++BGIR9606_344876+++BGIR9606_344877+++BGIR9606_344878+++URS00008BC4D6+++URS00009B8304+++URS0000D57335+++URS0000D5BF64+++URS0000D5D1D0+++NR_135093.1+++NR_135094.1+++NR_135096.1		coding	0.12	0.05	0	0.15	0.17	0.13	0.15	-1.55354	0.00023	00601///Glycosphingolipid biosynthesis - lacto and neolacto series+++01100///Metabolic pathways+++00515///Mannose type O-glycan biosynthesis+++04320///Dorso-ventral axis formation
163175	LGI4	mRNA	BGIR9606_378778+++BGIR9606_378779+++BGIR9606_378780+++BGIR9606_378781+++BGIR9606_378782+++NM_139284.2+++XM_011526595.2+++XM_017026428.1+++XM_017026429.1+++XM_017026430.2		coding	0.81	0.45	0.8	1.47	1.71	1.15	1.443	-1.19608	0
114798	SLITRK1	mRNA	BGIR9606_353432+++NM_001281503.1+++NM_052910.2		coding	0.34	0.49	0.57	0.89	0.94	1.12	0.983	-1.07331	0
284040	CDRT4	mRNA	URS00008B6E04+++NM_001204477.1		coding	0	0	0	0	0.62	0.2	0.273	-6.42158	0
107984749	LOC107984749	mRNA	BGIR9606_363401+++URS00007D326E+++URS00007D4417+++URS00007E1B9F+++XR_001751630.2+++XR_001751631.1+++XR_001751632.1		coding	0.02	0.03	0.04	0.06	0.11	0.09	0.087	-1.57935	0.00048
101926948	LOC101926948	mRNA	BGIR9606_331486+++URS00008B515E+++NR_135130.1		coding	0.25	0.03	0.29	0.37	0.37	0.42	0.387	-1.00741	0.00077	04140///Autophagy - animal+++04137///Mitophagy - animal
54741	LEPROT	mRNA	NM_001198681.1+++NM_001198683.1+++NM_017526.4		coding	0	0	0.72	0.12	0.76	0	0.293	-2.12905	0	04137///Mitophagy - animal+++04140///Autophagy - animal
112267983	LOC112267983	mRNA	URS0000D5D85F+++XM_024447028.1		coding	0	0	0	0.21	0	0	0.07	-4.87503	0.00037
3931	LCAT	mRNA	NM_000229.1	K00650	coding	0	0	0.15	0.44	1.07	1.03	0.847	-4.08796	0	04979///Cholesterol metabolism+++00564///Glycerophospholipid metabolism
3642	INSM1	mRNA	NM_002196.2		coding	0.82	0.92	0.62	2.8	2.71	2.12	2.543	-1.6881	0
101930294	LINC02317	mRNA	BGIR9606_359386+++URS00009B5226+++NR_146492.1+++NR_146493.1		coding	1.71	0.85	0	0	3.46	2.44	1.967	-1.2146	0
643669	CCER2	mRNA	NM_001243212.1+++XM_011527217.2+++XM_011527218.3+++XM_011527219.3		coding	0.05	0.11	0.27	0.31	0.39	0.53	0.41	-1.5057	8e-05
729330	OC90	mRNA	NM_001080399.2		coding	0.51	0.83	0.73	1.96	1.36	1.58	1.633	-1.23842	0
26261	FBXO24	mRNA	BGIR9606_317338+++BGIR9606_317339+++BGIR9606_321256+++NM_001163499.1+++NM_012172.4+++NM_033506.2+++XM_005250259.4+++XM_011516022.1+++XM_011516023.3+++XM_017011961.1+++XM_024446705.1+++XM_024446706.1	K10304	coding	0.49	0.27	0.45	0.73	0.78	0.74	0.75	-1.12342	2e-05
192668	CYS1	mRNA	BGIR9606_279687+++BGIR9606_279688+++NM_001037160.2		coding	0.1	0.12	0.05	0.19	0.12	0.46	0.257	-1.79446	1e-05
858	CAV2	mRNA	NM_001206747.1+++NM_001206748.1+++NM_001233.4+++NM_198212.2	K12958	coding	0.3	0.19	0.15	0.96	0.67	0.63	0.753	-1.81759	0	05418///Fluid shear stress and atherosclerosis+++05100///Bacterial invasion of epithelial cells+++04144///Endocytosis+++05205///Proteoglycans in cancer+++04510///Focal adhesion
157627	LINC00599	mRNA	BGIR9606_325369+++BGIR9606_325370+++BGIR9606_325371+++BGIR9606_325372+++URS00005D2050+++URS00008B79D9+++URS00008BA589+++URS00009B090B+++URS0000D57B90+++URS0000D57BE5+++URS0000D57DCA+++URS0000D583DB+++URS0000D5866D+++URS0000D597CC+++URS0000D59D29+++URS0000D59DE1+++URS0000D5AFF6+++URS0000D5B05E+++URS0000D5DE8D+++NR_024281.1		coding	4.87	4.82	5.32	9.94	11.2	11.47	10.87	-1.11507	0
65012	SLC26A10	mRNA	NM_133489.2	K14707	coding	0.1	0.08	0.06	0.15	0.27	0.44	0.287	-1.86405	6e-05
107984314	LOC107984314	mRNA	XM_017018639.2		coding	0.48	0.12	0.15	0.67	0.51	0.81	0.663	-1.419	1e-05	04140///Autophagy - animal+++04137///Mitophagy - animal
223075	ITPRID1	mRNA	BGIR9606_319582+++BGIR9606_319583+++BGIR9606_319584+++BGIR9606_319585+++BGIR9606_319586+++BGIR9606_319587+++BGIR9606_319588+++BGIR9606_319589+++BGIR9606_319590+++BGIR9606_319591+++BGIR9606_319592+++BGIR9606_319593+++BGIR9606_319594+++NR_047565.2+++NM_001257967.2+++NM_001257968.2+++NM_194300.4+++XM_011515213.2+++XM_017011871.2+++XM_017011872.2+++XM_024446692.1		coding	0.14	0.06	0.66	1.2	0.29	1.01	0.833	-1.91138	0
338322	NLRP10	mRNA	NM_176821.3+++XM_011520043.3	K22266	coding	0.13	0.19	0.2	0.34	0.56	0.46	0.453	-1.39378	1e-05
5577	PRKAR2B	mRNA	BGIR9606_317569+++BGIR9606_317570+++BGIR9606_317571+++BGIR9606_317572+++BGIR9606_317573+++URS000055FE35+++URS00009AF43C+++URS00009C5F49+++NM_002736.2+++XM_011516398.1+++XM_024446836.1	K04739	coding	5.07	5.55	3.45	11.48	11.33	9.44	10.75	-1.09852	0	04910///Insulin signaling pathway
105376270	LOC105376270	mRNA	BGIR9606_333113+++XR_930341.1+++XR_930342.1+++XR_930343.2		coding	0.11	0.06	0.11	0.17	0.2	0.27	0.213	-1.20232	0.00014
57657	HCN3	mRNA	BGIR9606_267089+++NR_073074.1+++NM_020897.2+++XM_011509816.3+++XM_011509817.2+++XM_011509818.2+++XM_017001918.1+++XR_001737344.1+++XR_921903.2+++XR_921904.2+++XR_921905.2	K04956	coding	0.17	0.44	0.36	0.7	0.92	1.72	1.113	-1.65564	0
105377785	LOC105377785	mRNA	BGIR9606_322495+++BGIR9606_322496+++BGIR9606_322497+++BGIR9606_322498+++BGIR9606_322499+++BGIR9606_322500+++BGIR9606_322501+++BGIR9606_322502+++BGIR9606_325273+++BGIR9606_325274+++BGIR9606_325275+++BGIR9606_393548+++BGIR9606_393549+++URS00008BF8A2+++URS0000A85BF5+++URS0000D58228+++URS0000D5A053+++URS0000D5A2E2+++URS0000D5DBFB+++URS0000D5E125+++XR_001756319.1+++XR_001756320.1+++XR_941361.3		coding	0.02	0.04	0.08	0.07	0.08	0.07	0.073	-1.16159	0.0009	04137///Mitophagy - animal+++04140///Autophagy - animal
126823	KLHDC9	mRNA	BGIR9606_267277+++NR_033385.1+++NR_033386.1+++NM_001007255.2+++NM_152366.4		coding	0.74	0.21	0.49	0.74	1.19	1.42	1.117	-1.22683	3e-05
101928335	LOC101928335	mRNA	BGIR9606_390933+++BGIR9606_390934+++URS00009C43C7+++NR_110395.1		coding	0	0.02	0.35	0.21	0.07	0.2	0.16	-2.94603	0.00032
5790	PTPRCAP	mRNA	BGIR9606_344211+++NM_005608.2		coding	0.35	0.03	0.2	0.88	0.96	0.23	0.69	-1.7458	0.00023
100506495	LIFR-AS1	mRNA	BGIR9606_301396+++BGIR9606_301397+++BGIR9606_301398+++BGIR9606_301399+++BGIR9606_301400+++BGIR9606_301401+++BGIR9606_301402+++BGIR9606_301403+++BGIR9606_305280+++BGIR9606_305281+++BGIR9606_305282+++BGIR9606_305283+++BGIR9606_305284+++URS000058F4A1+++URS00008C07C0+++URS0000D574E6+++URS0000D59553+++URS0000D5A33D+++URS0000D5AECD+++URS0000D5B96B+++URS0000D5BE75+++NR_103553.1+++NR_103554.1		coding	0.81	0.12	0.43	1.17	0.37	1.55	1.03	-1.25567	0.00024	04060///Cytokine-cytokine receptor interaction+++04137///Mitophagy - animal+++04550///Signaling pathways regulating pluripotency of stem cells+++04630///Jak-STAT signaling pathway+++04140///Autophagy - animal
5010	CLDN11	mRNA	BGIR9606_287867+++BGIR9606_287868+++NM_001185056.1+++NM_005602.5	K06087	coding	0.33	0.73	0.42	1.23	1.05	1.24	1.173	-1.258	0	04670///Leukocyte transendothelial migration+++04514///Cell adhesion molecules (CAMs)+++05160///Hepatitis C+++04530///Tight junction
160287	LDHAL6A	mRNA	BGIR9606_339935+++NM_001144071.1+++NM_144972.4+++XM_005252805.4+++XM_011519922.2+++XM_011519923.2+++XM_011519924.2+++XM_011519925.1	K00016	coding	0.18	0.06	0.18	0.24	0.19	0.35	0.26	-1.63485	0	00270///Cysteine and methionine metabolism+++00010///Glycolysis / Gluconeogenesis+++01100///Metabolic pathways+++01110///Biosynthesis of secondary metabolites+++00640///Propanoate metabolism+++01120///Microbial metabolism in diverse environments+++00620///Pyruvate metabolism+++04922///Glucagon signaling pathway+++01130///Biosynthesis of antibiotics
56924	PAK6	mRNA	BGIR9606_360329+++BGIR9606_360330+++BGIR9606_360331+++BGIR9606_360332+++URS00008B9682+++URS00008BDA8B+++NM_001276717.1+++NM_001276718.1+++NM_020168.5	K05735	coding	0.19	0.16	0.06	0.17	0.29	0.47	0.31	-1.08417	0.00021	05211///Renal cell carcinoma+++04660///T cell receptor signaling pathway+++04012///ErbB signaling pathway+++04014///Ras signaling pathway+++04360///Axon guidance+++04810///Regulation of actin cytoskeleton+++04510///Focal adhesion
105379040	LOC105379040	mRNA	BGIR9606_305962+++BGIR9606_305963+++BGIR9606_305964+++BGIR9606_305966+++BGIR9606_305967+++BGIR9606_305968+++BGIR9606_305970+++BGIR9606_305971+++URS00001AE429+++URS00008B224D+++URS00008BBE29+++URS00008BF012+++URS00009BA822+++URS0000D574E7+++URS0000D5861F+++XR_948485.2		coding	0.1	0.4	0.41	2.85	1.76	0.95	1.853	-2.64144	0	00512///Mucin type O-glycan biosynthesis+++01100///Metabolic pathways
10888	GPR83	mRNA	URS00008B466D+++NM_001330345.1+++NM_016540.3	K04210	coding	0.3	0.27	0.23	0.81	0.71	0.67	0.73	-1.42481	0	04080///Neuroactive ligand-receptor interaction
117531	TMC1	mRNA	BGIR9606_329055+++BGIR9606_329056+++BGIR9606_329057+++BGIR9606_329058+++BGIR9606_331927+++URS00008B707A+++URS00008B95C2+++URS00008BAE66+++URS00008BEB11+++URS00008BFC6D+++URS00008C0513+++URS00008C18A7+++NM_138691.2+++XM_017014256.1	K21988	coding	0.12	0.12	0.09	0.27	0.53	0.32	0.373	-1.38622	0	04140///Autophagy - animal+++04137///Mitophagy - animal
105377555	LOC105377555	mRNA	BGIR9606_296501+++BGIR9606_296502+++URS000003B62D+++URS00004F6BEE+++URS00008B966A+++URS00008BD2A4+++URS00008BFE88+++URS00008C007B+++URS00009B47CB+++URS00009C1812+++XR_939498.2+++XR_939499.2		coding	0	0	0	0.34	0.44	0.34	0.373	-6.1112	0	04010///MAPK signaling pathway+++04926///Relaxin signaling pathway+++04015///Rap1 signaling pathway+++04014///Ras signaling pathway+++04151///PI3K-Akt signaling pathway+++04933///AGE-RAGE signaling pathway in diabetic complications+++05200///Pathways in cancer+++04510///Focal adhesion
3273	HRG	mRNA	URS000081194B+++URS00008120A3+++NM_000412.4+++XM_005247415.4		coding	0	0.05	0.51	0.17	0.19	1.81	0.723	-1.96232	0
399823	FOXI2	mRNA	NM_207426.2	K09401	coding	0.26	0.25	0.21	0.68	0.5	0.35	0.51	-1.097	3e-05
4929	NR4A2	mRNA	BGIR9606_282464+++BGIR9606_282465+++BGIR9606_282466+++BGIR9606_282467+++BGIR9606_282468+++BGIR9606_282469+++BGIR9606_282470+++BGIR9606_282471+++BGIR9606_282472+++BGIR9606_282473+++BGIR9606_282474+++BGIR9606_282475+++NM_006186.3+++XM_005246621.4+++XM_005246622.3+++XM_006712553.4+++XM_011511246.2+++XM_017004219.2+++XM_017004220.2+++XR_001738751.2+++XR_001738752.2+++XR_427087.4	K08558	coding	0.33	0.39	0.46	0.93	0.76	0.98	0.89	-1.27943	0	04928///Parathyroid hormone synthesis, secretion and action+++04925///Aldosterone synthesis and secretion
79713	IGFLR1	mRNA	BGIR9606_378824+++BGIR9606_378826+++URS00008BEBD1+++URS00009BFCC3+++NR_144338.1+++NR_144339.1+++NR_144340.1+++NR_144341.1+++NR_144342.1+++NM_001346003.1+++NM_001346004.1+++NM_001346005.1+++NM_001346006.1+++NM_024660.3		coding	0.32	1.12	1.13	2.14	2.04	1.17	1.783	-1.10032	0
112268271	LOC112268271	mRNA	URS000077FAA6+++URS00008B3BB8+++URS00008B518C+++URS00008BFA64+++URS00009BB4BF+++URS00009C0932+++XM_024452027.1		coding	0.61	0.51	0.6	1.04	1.27	1.27	1.193	-1.05704	0
79192	IRX1	mRNA	BGIR9606_300914+++URS00003C794A+++NM_024337.3+++XM_017009845.1		coding	0.25	0.43	0.5	0.85	1.02	0.91	0.927	-1.195	0	04140///Autophagy - animal+++04137///Mitophagy - animal
26025	PCDHGA12	mRNA	NM_003735.2+++NM_032094.1	K16495	coding	0.05	0	0	0.16	0.2	0.17	0.177	-3.40138	0
2243	FGA	mRNA	URS00009B14E3+++NM_000508.4+++NM_021871.3	K03903	coding	0	0.02	0.28	0	0.01	1.38	0.463	-2.20606	0	04610///Complement and coagulation cascades+++04611///Platelet activation
220	ALDH1A3	mRNA	BGIR9606_361823+++URS00008B57E1+++URS00009B8CF5+++URS00009BCFE9+++NM_000693.3+++NM_001293815.1	K00129	coding	1.67	1.63	1.39	3.25	3.13	3.01	3.13	-1.00663	0	00980///Metabolism of xenobiotics by cytochrome P450+++01110///Biosynthesis of secondary metabolites+++00360///Phenylalanine metabolism+++01100///Metabolic pathways+++00410///beta-Alanine metabolism+++05204///Chemical carcinogenesis+++01120///Microbial metabolism in diverse environments+++00350///Tyrosine metabolism+++00982///Drug metabolism - cytochrome P450+++00010///Glycolysis / Gluconeogenesi…
93035	PKHD1L1	mRNA	BGIR9606_324672+++BGIR9606_324673+++BGIR9606_324674+++BGIR9606_324675+++BGIR9606_327218+++NM_177531.5+++XM_011517371.2+++XM_017013969.1+++XM_017013970.1+++XM_017013971.1+++XM_017013972.1+++XM_017013973.1+++XM_017013974.1		coding	0.06	0.08	0.06	0.12	0.13	0.07	0.107	-1.41573	0
105375993	LOC105375993	mRNA	BGIR9606_331275+++URS00008B4390+++URS00008B51C3+++URS00008B90C6+++URS00008BDC33+++URS00008C23DE+++XR_929520.2+++XR_929521.2		coding	0.47	0.23	0.58	1.42	0.22	1.22	0.953	-1.16386	0.00078
100996404	LOC100996404	mRNA	BGIR9606_386040+++URS0000060A3F+++URS00008B23EF+++URS00008B9324+++URS00008BB8BA+++URS00009B4712+++URS0000D58BFC+++URS0000D59D82+++URS0000D5C378+++URS0000D5C6B5+++URS0000D5D8F4+++XR_001755459.1+++XR_158960.4+++XR_938092.2+++XR_938093.1+++XR_938094.2		coding	0.08	0	0	0.11	0.12	0	0.077	-1.5119	0.00021	04724///Glutamatergic synapse+++05032///Morphine addiction+++04340///Hedgehog signaling pathway+++04062///Chemokine signaling pathway+++04740///Olfactory transduction+++04745///Phototransduction - fly+++04144///Endocytosis
361	AQP4	mRNA	BGIR9606_374426+++BGIR9606_374427+++NM_001317384.2+++NM_001317387.2+++NM_001650.6+++NM_004028.4+++XM_011525942.3	K09866	coding	0.18	0.16	0.12	0.35	0.36	0.5	0.403	-1.33283	0	04962///Vasopressin-regulated water reabsorption+++04976///Bile secretion
3437	IFIT3	mRNA	BGIR9606_335384+++BGIR9606_335385+++BGIR9606_335386+++BGIR9606_335387+++NM_001031683.3+++NM_001289758.1+++NM_001289759.1+++NM_001549.5		coding	0.15	0.19	0.14	0.36	0.41	0.34	0.37	-1.17746	0.00086
7134	TNNC1	mRNA	BGIR9606_289887+++URS00009B4376+++URS00009BE319+++NM_003280.2	K05865	coding	1.48	2.9	1.58	4.03	3.71	4.53	4.09	-1.05344	0	04260///Cardiac muscle contraction+++04261///Adrenergic signaling in cardiomyocytes+++04020///Calcium signaling pathway+++05410///Hypertrophic cardiomyopathy (HCM)+++05414///Dilated cardiomyopathy (DCM)
8349	HIST2H2BE	mRNA	BGIR9606_266770+++NM_003528.2	K11252	coding	0	0	0	0.09	0.37	0	0.153	-5.42429	1e-05	05203///Viral carcinogenesis+++05034///Alcoholism+++05322///Systemic lupus erythematosus
5265	SERPINA1	mRNA	BGIR9606_357278+++BGIR9606_359499+++BGIR9606_359500+++BGIR9606_359501+++BGIR9606_359502+++URS00008BB87C+++NM_000295.4+++NM_001002235.2+++NM_001002236.2+++NM_001127700.1+++NM_001127701.1+++NM_001127702.1+++NM_001127703.1+++NM_001127704.1+++NM_001127705.1+++NM_001127706.1+++NM_001127707.1+++XM_017021370.1	K03984	coding	0.07	0	0.74	0	0.05	5.39	1.813	-2.62963	0	04610///Complement and coagulation cascades
4879	NPPB	mRNA	BGIR9606_269547+++NM_002521.2	K12335	coding	0	0	0	0.35	0.43	0.14	0.307	-4.70856	0.00091	04022///cGMP-PKG signaling pathway
101928058	LOC101928058	mRNA	BGIR9606_322463+++BGIR9606_322466+++BGIR9606_322468+++BGIR9606_322474+++BGIR9606_322479+++BGIR9606_325205+++BGIR9606_325206+++BGIR9606_325207+++BGIR9606_325208+++BGIR9606_325209+++BGIR9606_325210+++BGIR9606_325211+++BGIR9606_325212+++BGIR9606_325216+++BGIR9606_325217+++BGIR9606_325218+++BGIR9606_325219+++BGIR9606_325220+++BGIR9606_325221+++BGIR9606_325222+++BGIR9606_325223+++BGIR9606_325224+++BGI…		coding	0.35	0.29	0.42	0.93	0.68	1.21	0.94	-1.18255	1e-05	04137///Mitophagy - animal+++04140///Autophagy - animal
93649	MYOCD	mRNA	BGIR9606_368298+++BGIR9606_368299+++BGIR9606_368300+++BGIR9606_368301+++URS00008BDF2F+++URS00008BE176+++NM_001146312.2+++NM_153604.3+++XM_005256863.1+++XM_005256864.1+++XM_017025342.1	K22526	coding	0.28	0.27	0.37	0.72	0.68	0.68	0.693	-1.23332	0
101928841	LOC101928841	mRNA	BGIR9606_353814+++BGIR9606_355542+++URS000076A7B4+++NM_001304433.1+++XM_005268337.3+++XM_011537461.2		coding	0	0	0.01	0.03	0.05	0.03	0.037	-2.5136	0.00013
100532736	MINOS1-NBL1	mRNA	BGIR9606_264052+++BGIR9606_264053+++BGIR9606_264054+++BGIR9606_264055+++BGIR9606_264056+++BGIR9606_264057+++BGIR9606_264058+++NM_001204088.1+++NM_001204089.1	K19558	coding	1.94	2.49	2.46	5.71	4.89	5.21	5.27	-1.17908	0	04350///TGF-beta signaling pathway
389549	FEZF1	mRNA	NM_001024613.3+++NM_001160264.2+++XM_005250337.3+++XM_011516202.2		coding	1.23	1.11	1.3	2.66	2.31	2.82	2.597	-1.05526	0
721	C4B	mRNA	NM_001002029.3	K03989	coding	0.11	0	0.23	0.1	0.14	0.46	0.233	-1.06658	0.00035	05133///Pertussis+++04610///Complement and coagulation cascades+++05322///Systemic lupus erythematosus+++05150///Staphylococcus aureus infection
105369420	LOC105369420	mRNA	BGIR9606_341501+++BGIR9606_341502+++BGIR9606_341504+++URS0000D59E59+++URS0000D5A2F8+++URS0000D5A5A4+++URS0000D5D265+++XR_950379.2		coding	3.29	3.44	3.54	6.7	7.92	8.26	7.627	-1.15121	0	04140///Autophagy - animal+++04137///Mitophagy - animal
57048	PLSCR3	mRNA	NM_001201576.1+++NM_020360.3		coding	0.42	0.89	1.01	1.54	2.08	2.22	1.947	-1.33128	0
5644	PRSS1	mRNA	BGIR9606_318303+++BGIR9606_318306+++BGIR9606_318308+++BGIR9606_318309+++BGIR9606_318310+++BGIR9606_318312+++BGIR9606_318313+++BGIR9606_318316+++BGIR9606_318319+++BGIR9606_318323+++BGIR9606_318324+++BGIR9606_318325+++BGIR9606_318326+++BGIR9606_318327+++BGIR9606_318334+++BGIR9606_318335+++BGIR9606_318336+++BGIR9606_318337+++BGIR9606_318338+++BGIR9606_318339+++BGIR9606_318340+++BGIR9606_318341+++BGI…	K01312	coding	0.42	0.34	0.16	1.4	0.88	0.74	1.007	-1.84649	0	05164///Influenza A+++04974///Protein digestion and absorption+++04080///Neuroactive ligand-receptor interaction+++04972///Pancreatic secretion
29895	MYLPF	mRNA	BGIR9606_364970+++NM_001324458.1+++NM_001324459.1+++NM_013292.4	K12758	coding	0.64	0.54	0.62	1.66	2.19	2.34	2.063	-1.2784	0	04510///Focal adhesion+++04670///Leukocyte transendothelial migration+++04810///Regulation of actin cytoskeleton
152940	C4orf45	mRNA	BGIR9606_296252+++BGIR9606_296253+++BGIR9606_296254+++BGIR9606_296255+++BGIR9606_296256+++BGIR9606_296257+++BGIR9606_296258+++BGIR9606_296259+++BGIR9606_296260+++BGIR9606_296261+++BGIR9606_296262+++BGIR9606_296263+++BGIR9606_296264+++BGIR9606_296265+++BGIR9606_296266+++BGIR9606_296267+++BGIR9606_296268+++BGIR9606_296269+++BGIR9606_296270+++BGIR9606_296271+++BGIR9606_296272+++BGIR9606_296273+++BGI…		coding	0.83	0.33	0.2	0.39	1	0.73	0.707	-2.09807	0	04137///Mitophagy - animal+++03050///Proteasome+++04150///mTOR signaling pathway+++04140///Autophagy - animal+++04612///Antigen processing and presentation
105372427	LOC105372427	mRNA	BGIR9606_376947+++BGIR9606_376948+++BGIR9606_376950+++URS00008C22DD+++URS00009B7852+++URS00009BCE65+++XR_936003.2+++XR_936004.1		coding	0.12	0.17	0.15	0.47	0.38	0.22	0.357	-1.27172	0.0001	05150///Staphylococcus aureus infection+++04140///Autophagy - animal+++04080///Neuroactive ligand-receptor interaction+++04610///Complement and coagulation cascades+++04137///Mitophagy - animal
105377644	LOC105377644	mRNA	BGIR9606_289179+++URS00008B7921+++URS00008B9C7B+++XR_002959626.1+++XR_940747.3		coding	0.03	0.06	0.06	0.17	0.14	0.22	0.177	-1.81835	0.0008	04137///Mitophagy - animal+++04140///Autophagy - animal
2000	ELF4	mRNA	BGIR9606_391279+++BGIR9606_391280+++BGIR9606_391281+++NM_001127197.1+++NM_001421.3+++XM_005262389.3+++XM_011531307.3+++XM_011531308.3	K09428	coding	0.56	0.6	0.51	1.24	1	1.15	1.13	-1.08912	0	04214///Apoptosis - fly
90768	LOC90768	mRNA	BGIR9606_296544+++BGIR9606_300569+++BGIR9606_300570+++BGIR9606_300571+++BGIR9606_300572+++URS00005BB5C9+++URS00008B32E4+++URS00008B7EE8+++URS00009B40A0+++URS0000D56DDF+++URS0000D570DD+++URS0000D5816B+++URS0000D58FA9+++URS0000D5C2CD+++URS0000D5CEA0+++URS0000D5DEA7+++URS0000D5DEC4+++URS0000D5E175+++NR_027107.2+++NR_125905.1		coding	0.14	0.24	0.14	0.43	0.36	0.45	0.413	-1.29092	0.00021	04140///Autophagy - animal+++04137///Mitophagy - animal
101927402	LOC101927402	mRNA	BGIR9606_280625+++URS00008B23A3+++URS00009AFEA5+++NR_136167.1		coding	0	0	0	0.04	0	0.15	0.063	-5.57737	0
145581	LRFN5	mRNA	BGIR9606_356124+++BGIR9606_356125+++BGIR9606_356126+++BGIR9606_356127+++BGIR9606_356128+++BGIR9606_356129+++URS00008B2914+++URS00008B747B+++URS00008B8A33+++URS00008BFCB2+++NR_144388.1+++NR_144389.1+++NM_001330106.1+++NM_001346173.1+++NM_001346175.1+++NM_152447.4+++XM_017021048.1	K16358	coding	1.19	1.02	1.01	2.73	2.43	2.78	2.647	-1.42133	0
57575	PCDH10	mRNA	BGIR9606_295706+++BGIR9606_295707+++URS00008B8B1A+++NM_020815.2+++NM_032961.2+++XM_011532150.2	K16499	coding	1.81	1.92	2.05	3.62	4	3.94	3.853	-1.02963	0
196792	FAM24B	mRNA	NR_037911.1+++NM_001204364.1+++NM_152644.2		coding	0	0	0.25	0	1.02	0.59	0.537	-2.63605	0.00018
723961	INS-IGF2	mRNA	BGIR9606_342710+++BGIR9606_342711+++URS00007C2B73+++NR_003512.3+++NM_001042376.2		coding	0	0	0.38	0.63	1.34	0.44	0.803	-2.62307	0	04151///PI3K-Akt signaling pathway+++04014///Ras signaling pathway+++05200///Pathways in cancer+++05205///Proteoglycans in cancer+++05225///Hepatocellular carcinoma+++04010///MAPK signaling pathway
389658	ALKAL1	mRNA	NM_207413.3		coding	0.25	0.21	0.2	0.95	0.75	0.89	0.863	-1.9854	0
80177	MYCT1	mRNA	BGIR9606_311350+++BGIR9606_311351+++BGIR9606_311352+++BGIR9606_311353+++BGIR9606_311354+++BGIR9606_311355+++URS00008B6B1D+++NM_025107.2+++XM_011536149.3+++XM_011536150.3+++XM_011536151.3+++XM_011536152.3+++XM_017011319.2		coding	0.74	0.56	0.75	1.93	2.48	2.5	2.303	-2.2047	0	04137///Mitophagy - animal+++04140///Autophagy - animal
105373064	LOC105373064	mRNA	BGIR9606_386758+++BGIR9606_386759+++URS00004EC6FA+++NR_146602.1		coding	0.07	0.74	0.06	1.95	0.02	0.66	0.877	-1.59864	0	03013///RNA transport+++04140///Autophagy - animal+++04137///Mitophagy - animal
105374981	LOC105374981	mRNA	BGIR9606_308935+++BGIR9606_308936+++BGIR9606_308937+++BGIR9606_308938+++BGIR9606_308939+++BGIR9606_308940+++BGIR9606_308941+++URS0000D586E6+++URS0000D5CCE1+++URS0000D5D1AC+++XR_926607.2		coding	0.09	0.13	0.08	0.47	0.3	0.39	0.387	-1.61648	1e-05	04137///Mitophagy - animal+++04140///Autophagy - animal
492311	IGIP	mRNA	NM_001007189.1		coding	0.21	0.39	0.31	0.7	0.43	0.71	0.613	-1.00955	6e-05
5272	SERPINB9	mRNA	BGIR9606_308433+++BGIR9606_311849+++BGIR9606_311850+++BGIR9606_311851+++BGIR9606_311852+++BGIR9606_311853+++BGIR9606_311854+++BGIR9606_311855+++URS00008B49B4+++URS00008B50B9+++URS00008BA5BF+++URS00008BEEF5+++URS00008C043F+++NM_004155.5+++XM_005249184.5+++XM_011514678.2+++XM_017010942.1+++XM_017010943.1	K13963	coding	20.05	20.28	21.04	55.42	61.2	64.01	60.21	-1.53877	0	05146///Amoebiasis
1645	AKR1C1	mRNA	BGIR9606_333857+++URS00008B3484+++URS00008BDEA1+++NM_001353.5+++XM_017015791.2	K00212	coding	0.44	0.56	0.64	1.15	1.64	1.04	1.277	-1.1848	0	00140///Steroid hormone biosynthesis+++00980///Metabolism of xenobiotics by cytochrome P450
107986021	LOC107986021	mRNA	BGIR9606_290709+++BGIR9606_290710+++BGIR9606_290711+++BGIR9606_290727+++BGIR9606_290728+++URS00008B255A+++URS00008B9D49+++URS00009AD9B2+++URS00009BF949+++URS0000D5CC45+++XR_002959680.1		coding	0.24	0.34	0.24	0.61	0.56	0.71	0.627	-1.08848	0	04137///Mitophagy - animal+++04140///Autophagy - animal
148898	ZNF436-AS1	mRNA	BGIR9606_264149+++BGIR9606_264150+++NR_033690.1+++NR_033691.1		coding	0.13	0.11	0.14	0.16	0.26	0.41	0.277	-1.07594	0.00061	04137///Mitophagy - animal+++04140///Autophagy - animal
55220	KLHDC8A	mRNA	BGIR9606_273878+++BGIR9606_273879+++URS00008C1245+++NM_001271863.1+++NM_001271864.1+++NM_001271865.1+++NM_018203.2+++XM_024448121.1		coding	0.68	0.46	0.85	2.15	2.83	2.83	2.603	-1.97577	0	04140///Autophagy - animal+++03040///Spliceosome+++04137///Mitophagy - animal
7754	ZNF204P	mRNA	BGIR9606_312356+++BGIR9606_312357+++BGIR9606_312358+++BGIR9606_312359+++BGIR9606_312360+++URS00008B3134+++URS00008B8246+++URS00008BC5F9+++URS00008C0B8B+++URS00008C12C5+++URS00008C2331+++NR_002722.2+++NR_024553.1		coding	7.88	6.76	7.29	21.09	20.66	19.82	20.523	-1.47185	0
2859	GPR35	mRNA	BGIR9606_279422+++BGIR9606_279423+++URS00008BE525+++NM_001195381.1+++NM_001195382.1+++NM_005301.3	K04276	coding	0.1	0.07	0.01	0.28	0.13	0.04	0.15	-1.30524	0.0005	04080///Neuroactive ligand-receptor interaction
221421	RSPH9	mRNA	BGIR9606_309614+++NM_001193341.1+++NM_152732.4+++XM_005248901.3+++XR_002956268.1+++XR_002956269.1+++XR_926099.2	K19757	coding	0	0	0	0.17	0.39	0.13	0.23	-4.75444	0.00072
100874249	DENND5B-AS1	mRNA	BGIR9606_346531+++BGIR9606_346532+++BGIR9606_349812+++BGIR9606_349813+++URS00000D5C7D+++URS00008B329F+++URS00008B38A2+++URS00008BDBCA+++URS0000D56CD2+++URS0000D5A123+++NR_046909.1		coding	0.04	0.08	0.11	0.51	0.94	0.16	0.537	-2.22619	0	01130///Biosynthesis of antibiotics+++01100///Metabolic pathways+++00730///Thiamine metabolism+++01110///Biosynthesis of secondary metabolites+++00230///Purine metabolism
220441	RNF152	mRNA	BGIR9606_374895+++URS00008B3A37+++URS00008B50E6+++URS00008B9092+++NM_173557.2+++XM_005266650.3+++XM_005266652.3+++XM_011525878.2+++XM_011525879.2+++XM_017025612.1+++XM_017025613.1	K15705	coding	0.19	0.15	0.13	0.29	0.39	0.4	0.36	-1.249	0	04150///mTOR signaling pathway
56934	CA10	mRNA	BGIR9606_371965+++BGIR9606_371966+++BGIR9606_371967+++BGIR9606_371968+++NM_001082533.1+++NM_001082534.1+++NM_020178.4+++XM_017024878.2		coding	0.2	0.32	0.28	0.44	0.59	0.66	0.563	-1.15251	0.0001
302	ANXA2	mRNA	BGIR9606_360855+++BGIR9606_362833+++BGIR9606_362834+++BGIR9606_362835+++BGIR9606_362836+++BGIR9606_362837+++BGIR9606_362846+++URS00008B4C5F+++URS00008BBD82+++URS00008BE40C+++NM_001002857.1+++NM_001002858.2+++NM_001136015.2+++NM_004039.2+++XM_017022090.1+++XM_017022091.1+++XM_017022092.1+++XM_017022093.1+++XM_024449908.1	K17092	coding	26.66	26.54	25.39	56.13	54.65	50.94	53.907	-1.03528	0	04137///Mitophagy - animal+++04140///Autophagy - animal
9182	RASSF9	mRNA	BGIR9606_350900+++BGIR9606_350901+++BGIR9606_350902+++BGIR9606_350903+++NM_005447.3+++XM_011538988.2	K09856	coding	0.09	0.14	0.06	0.32	0.25	0.27	0.28	-1.5607	5e-05	04137///Mitophagy - animal+++04140///Autophagy - animal
102724880	LOC102724880	mRNA	BGIR9606_322651+++URS00007C58F6+++URS00007D526A+++URS00008BA23A+++URS00008BD541+++URS00008BEFED+++URS00009C5215+++XR_001745798.1+++XR_001745799.1+++XR_001745800.1+++XR_002959178.1+++XR_002959179.1+++XR_002959180.1+++XR_002959181.1+++XR_948931.2		coding	0.3	0.41	0.35	1.23	1.42	1.39	1.347	-1.9289	0	04137///Mitophagy - animal+++04140///Autophagy - animal
346157	ZNF391	mRNA	BGIR9606_309109+++BGIR9606_309110+++BGIR9606_309111+++BGIR9606_312362+++BGIR9606_312363+++BGIR9606_312364+++BGIR9606_312365+++URS00008B2ACF+++URS00008B2D52+++URS00008B39DA+++URS00008B7982+++URS00008BD881+++URS00008BE1C9+++NM_001076781.2+++NM_001322288.1+++NM_001322289.1+++NM_001322293.1+++XM_005249082.3+++XM_006715086.2+++XM_011514569.1		coding	3.82	3.54	3.97	8.3	7.73	8.96	8.33	-1.14181	0
1299	COL9A3	mRNA	BGIR9606_381374+++BGIR9606_381392+++BGIR9606_381393+++BGIR9606_381394+++BGIR9606_381395+++BGIR9606_381396+++URS00008B25AA+++NM_001853.3+++XM_011528545.1+++XM_017027666.1	K08131	coding	7.29	7.3	6.67	19.7	19.26	20.34	19.767	-1.43613	0	04151///PI3K-Akt signaling pathway+++05165///Human papillomavirus infection+++04510///Focal adhesion+++04512///ECM-receptor interaction+++04974///Protein digestion and absorption
101927380	C9orf41-AS1	mRNA	BGIR9606_329071+++BGIR9606_329072+++BGIR9606_329073+++URS00008B44DB+++URS00008BF332+++URS0000D5B240+++URS0000D5B601+++NR_121183.1		coding	0	0	0.2	0.1	0.58	0.47	0.383	-2.6565	0	00340///Histidine metabolism
197	AHSG	mRNA	NM_001354571.1+++NM_001354572.1+++NM_001354573.1+++NM_001622.3		coding	0.25	0.14	0.52	0.31	0.3	1.53	0.713	-1.19255	0.00017
5624	PROC	mRNA	BGIR9606_277110+++BGIR9606_277111+++BGIR9606_282076+++BGIR9606_282077+++BGIR9606_282078+++BGIR9606_282079+++NM_000312.3+++XM_005263717.4+++XM_017004505.1+++XM_024453002.1+++XM_024453003.1+++XM_024453004.1+++XM_024453005.1+++XM_024453006.1	K01344	coding	0.41	0.29	0.39	0.84	0.52	0.89	0.75	-1.13334	0.00022	04610///Complement and coagulation cascades
7431	VIM	mRNA	BGIR9606_334050+++BGIR9606_334051+++BGIR9606_334052+++BGIR9606_334053+++BGIR9606_334054+++URS00005617A1+++URS00009B0044+++URS00009B012F+++URS0000D59021+++URS0000D5C53A+++NM_003380.4+++XM_006717500.2	K07606	coding	36.45	36.83	35.26	78.53	84.21	80.54	81.093	-1.16387	0	05169///Epstein-Barr virus infection+++05206///MicroRNAs in cancer
126767	AADACL3	mRNA	NR_111984.1+++NM_001103170.2	K14351	coding	0.3	0.29	0.13	0.91	0.73	0.9	0.847	-1.82872	0
161514	TBC1D21	mRNA	BGIR9606_363179+++URS00009B9718+++URS00009BED72+++NM_001286434.1+++NM_153356.2+++XM_006720409.4+++XM_006720410.4+++XM_006720411.3+++XM_011521281.3+++XM_011521282.2+++XM_011521283.2+++XM_011521284.3+++XM_024449856.1+++XM_024449857.1		coding	0	0	0	0.05	0.08	0.08	0.07	-4.70856	0.00091
338761	C1QL4	mRNA	NM_001008223.1+++XM_011538270.2		coding	0.08	0.23	0.16	0.32	0.54	0.5	0.453	-1.61818	3e-05
629	CFB	mRNA	BGIR9606_309228+++BGIR9606_312483+++NM_001710.5	K01335	coding	0.15	0.07	0.23	0.13	0.04	0.94	0.37	-1.35259	0.00024	04610///Complement and coagulation cascades+++05150///Staphylococcus aureus infection
4909	NTF4	mRNA	BGIR9606_377015+++BGIR9606_377016+++URS0000480168+++URS000060EECB+++URS00008C0546+++URS0000D59616+++NM_006179.4+++XM_005258962.3+++XM_006723232.3+++XM_011527008.2+++XM_011527009.2+++XM_011527010.2+++XR_001753693.1+++XR_001753694.1	K12457	coding	0.57	0.64	0.32	0.61	1.25	0.64	0.833	-1.09812	4e-05	04722///Neurotrophin signaling pathway+++04014///Ras signaling pathway+++04010///MAPK signaling pathway+++04151///PI3K-Akt signaling pathway
635	BHMT	mRNA	BGIR9606_302286+++BGIR9606_302287+++BGIR9606_306072+++BGIR9606_306073+++BGIR9606_306074+++URS00008C15B9+++URS00008C3DF3+++URS0000D5C142+++NM_001713.2	K00544	coding	0.38	0.32	0.43	0.65	0.76	1.34	0.917	-1.13738	0	00270///Cysteine and methionine metabolism+++01100///Metabolic pathways+++00260///Glycine, serine and threonine metabolism
55512	SMPD3	mRNA	BGIR9606_367391+++BGIR9606_367392+++BGIR9606_367393+++URS00009B7F86+++NM_018667.3+++XM_005256031.4+++XM_005256032.3+++XM_011523207.1+++XM_011523208.2+++XM_011523209.2+++XM_011523210.2+++XM_017023405.1+++XM_017023406.1+++XM_017023407.1+++XM_017023408.1+++XR_933371.2	K12352	coding	0.09	0.1	0.09	0.26	0.12	0.24	0.207	-1.30325	0.00014	00600///Sphingolipid metabolism+++01100///Metabolic pathways
107987028	LOC107987028	mRNA	BGIR9606_328421+++BGIR9606_331293+++BGIR9606_331294+++BGIR9606_331295+++BGIR9606_331296+++BGIR9606_331297+++URS00008BECB2+++URS00009B18FB+++URS0000D5BFD9+++URS0000D5C4D1+++XR_001746568.1		coding	0.49	0.45	0.17	1.02	0.65	0.56	0.743	-1.28223	0	01100///Metabolic pathways+++00380///Tryptophan metabolism
107986700	LOC107986700	mRNA	BGIR9606_315647+++BGIR9606_315648+++BGIR9606_315652+++BGIR9606_319490+++BGIR9606_319491+++BGIR9606_319492+++BGIR9606_319493+++BGIR9606_319494+++BGIR9606_319495+++BGIR9606_319496+++BGIR9606_319498+++BGIR9606_319501+++BGIR9606_319502+++URS00008B28A5+++URS00009B0082+++URS00009B5CF8+++URS0000D57D71+++URS0000D5861E+++URS0000D58642+++URS0000D58966+++URS0000D59C8C+++XR_001744912.2+++XR_001744913.2+++XR_…		coding	8.6	9.22	8.98	17.94	21.96	20.44	20.113	-1.10565	0	04137///Mitophagy - animal+++04140///Autophagy - animal
1485	CTAG1B	mRNA	BGIR9606_389439+++NM_001327.2		coding	0	0	0.17	1.32	1.1	1.09	1.17	-4.5229	0	05120///Epithelial cell signaling in Helicobacter pylori infection+++04380///Osteoclast differentiation+++04623///Cytosolic DNA-sensing pathway+++05200///Pathways in cancer+++04010///MAPK signaling pathway+++04662///B cell receptor signaling pathway+++05165///Human papillomavirus infection+++04620///Toll-like receptor signaling pathway+++04014///Ras signaling pathway+++05145///Toxoplasmosis+++052…
154791	FMC1	mRNA	NR_073058.1+++NR_073059.1+++NR_073060.1+++NM_197964.4		coding	0.35	0.22	0.63	1.11	1.09	0.91	1.037	-1.36996	2e-05
256329	LMNTD2	mRNA	BGIR9606_342634+++BGIR9606_342635+++BGIR9606_342636+++NM_173573.2+++XM_011519965.2+++XM_011519967.2+++XM_017017476.1+++XM_017017477.1+++XM_017017478.1+++XM_017017479.2		coding	0.12	0.11	0.35	0.47	0.18	0.6	0.417	-1.35207	0
6769	STAC	mRNA	BGIR9606_285035+++BGIR9606_285036+++BGIR9606_285037+++BGIR9606_285038+++BGIR9606_285039+++BGIR9606_285040+++NM_001292049.1+++NM_003149.2+++XM_011534037.3+++XM_011534038.2+++XM_017007083.1+++XM_024453722.1+++XM_024453723.1+++XR_940496.2		coding	2.61	2.34	1.77	6.04	4.93	4.98	5.317	-1.17907	0
79690	GAL3ST4	mRNA	BGIR9606_317284+++BGIR9606_321208+++NM_024637.4	K09677	coding	0.53	0.7	1.2	2.26	1.63	1.51	1.8	-1.1793	0
83890	SPATA9	mRNA	BGIR9606_302649+++BGIR9606_306452+++BGIR9606_306453+++BGIR9606_306454+++BGIR9606_306455+++URS000036023A+++URS0000479C66+++URS00009C0AB2+++NR_125327.1+++NR_125328.1+++NR_125329.1+++NR_125330.1+++NM_001349303.1+++NM_031952.3+++XM_011543664.1+++XM_011543666.1+++XM_011543667.2+++XM_017009948.1+++XM_017009949.2+++XM_017009951.1+++XM_024446229.1+++XM_024446230.1+++XR_001742295.1+++XR_001742296.1+++XR_0…		coding	0.1	0.05	0.06	0.1	0.13	0.27	0.167	-1.12938	0.0001
374739	TEPP	mRNA	NM_199046.2+++NM_199456.2+++XM_017023218.1		coding	0.17	0.11	0.03	0.48	0.48	0.44	0.467	-2.23854	0	04137///Mitophagy - animal+++04140///Autophagy - animal
56603	CYP26B1	mRNA	BGIR9606_275935+++BGIR9606_275936+++BGIR9606_280828+++BGIR9606_280829+++BGIR9606_280830+++URS0000D57A14+++URS0000D58BB9+++NM_001277742.1+++NM_019885.3+++XM_005264433.4+++XM_011532988.1	K12664	coding	0.02	0.02	0.04	0.13	0.13	0.08	0.113	-2.00812	0.00036	00830///Retinol metabolism+++01100///Metabolic pathways
339366	ADAMTSL5	mRNA	BGIR9606_375245+++BGIR9606_377590+++BGIR9606_377591+++BGIR9606_377592+++BGIR9606_377593+++BGIR9606_377594+++BGIR9606_377595+++BGIR9606_377596+++BGIR9606_377597+++URS000077AAC0+++URS00008C0936+++URS00009BE3C0+++URS00009C433A+++NM_213604.2+++XM_005259549.3+++XM_011527961.1+++XM_011527963.1+++XM_017026744.1+++XM_017026745.1		coding	0.06	0.15	0.17	0.13	0.25	0.51	0.297	-1.16482	0.00038
1160	CKMT2	mRNA	BGIR9606_302395+++BGIR9606_302396+++BGIR9606_302397+++BGIR9606_302398+++BGIR9606_302408+++BGIR9606_302409+++URS00008B8F9D+++URS00008B9DF2+++NM_001099735.1+++NM_001099736.1+++NM_001825.2+++XM_024454356.1	K00933	coding	0.79	0.71	0.8	0.85	1.11	1.78	1.247	-1.15627	0	01100///Metabolic pathways+++00330///Arginine and proline metabolism
4620	MYH2	mRNA	URS00009AE8AA+++NM_001100112.1+++NM_017534.5	K10352	coding	1.12	1.04	1.09	3.58	3.39	3.42	3.463	-1.67617	0	04530///Tight junction
105376491	LOC105376491	mRNA	BGIR9606_334397+++BGIR9606_334398+++BGIR9606_334399+++URS00009C5F8B+++URS00009C60BE+++XR_001747418.1+++XR_001747419.1		coding	0.04	0	0.02	0.14	0.08	0.13	0.117	-2.62828	0.0006
107985246	LOC107985246	mRNA	BGIR9606_268025+++BGIR9606_268026+++BGIR9606_273727+++BGIR9606_273733+++URS0000523142+++URS00008BE04A+++URS00009B2E15+++URS00009BFC97+++URS00009C6067+++URS0000D5884D+++URS0000D5AF59+++URS0000D5C171+++XM_017003087.1+++XR_002958450.1		coding	0.52	0.79	0.63	2.12	2.81	1.88	2.27	-1.72311	0	04137///Mitophagy - animal+++04140///Autophagy - animal
2638	GC	mRNA	BGIR9606_294361+++BGIR9606_294362+++BGIR9606_294363+++BGIR9606_294364+++URS00009B8F50+++NM_000583.3+++NM_001204306.1+++NM_001204307.1+++XM_006714177.3	K12258	coding	0.13	0.03	0.84	0.25	0.18	1.57	0.667	-1.14349	0.00086
4099	MAG	mRNA	URS00009B59A8+++NM_001199216.1+++NM_002361.3+++NM_080600.2	K06771	coding	0.1	0.13	0.05	0.45	0.22	0.27	0.313	-1.77029	5e-05	04514///Cell adhesion molecules (CAMs)
3760	KCNJ3	mRNA	BGIR9606_277468+++BGIR9606_277469+++BGIR9606_277470+++BGIR9606_277471+++BGIR9606_277472+++BGIR9606_277473+++BGIR9606_277474+++BGIR9606_277475+++BGIR9606_277476+++BGIR9606_277477+++URS00008BC482+++NM_001260508.1+++NM_001260509.1+++NM_001260510.1+++NM_002239.3	K04997	coding	0.06	0.2	0.05	0.25	0.35	0.46	0.353	-1.08675	0	05032///Morphine addiction+++04915///Estrogen signaling pathway+++04726///Serotonergic synapse+++04728///Dopaminergic synapse+++04713///Circadian entrainment+++04724///Glutamatergic synapse+++04723///Retrograde endocannabinoid signaling+++04921///Oxytocin signaling pathway+++04725///Cholinergic synapse
8447	DOC2B	mRNA	BGIR9606_370218+++BGIR9606_370219+++BGIR9606_370220+++NM_003585.4+++XM_011535363.3+++XM_017025227.1+++XR_001752664.1+++XR_942189.2+++XR_942190.2	K19917	coding	0.33	0.29	0.23	0.4	0.5	0.4	0.433	-1.24891	0
10736	SIX2	mRNA	NM_016932.4+++XM_005264100.3	K19472	coding	0.08	0.18	0.15	0.62	1.06	0.78	0.82	-2.58013	0
7364	UGT2B7	mRNA	BGIR9606_294324+++BGIR9606_294325+++URS00008B49D8+++NM_001074.3+++NM_001330719.1+++NM_001349568.1+++XM_011532229.2	K00699	coding	0.04	0.01	0.17	0.01	0.04	0.69	0.247	-1.72376	0.00068	01100///Metabolic pathways+++00980///Metabolism of xenobiotics by cytochrome P450+++00983///Drug metabolism - other enzymes+++00053///Ascorbate and aldarate metabolism+++00830///Retinol metabolism+++00140///Steroid hormone biosynthesis+++05204///Chemical carcinogenesis+++01110///Biosynthesis of secondary metabolites+++00982///Drug metabolism - cytochrome P450+++00040///Pentose and glucuronate int…
389692	MAFA	mRNA	URS00008BC604+++URS00008C2FD2+++NM_201589.3	K07595	coding	1	0.96	0.84	1.94	2.06	2.06	2.02	-1.11179	0	04950///Maturity onset diabetes of the young+++04930///Type II diabetes mellitus
3250	HPR	mRNA	BGIR9606_365718+++NM_020995.3+++XM_024450251.1	K14477	coding	0	0.02	0.4	0	0	3.31	1.103	-2.90453	0	05143///African trypanosomiasis
81035	COLEC12	mRNA	BGIR9606_374078+++BGIR9606_374079+++BGIR9606_374080+++URS0000185D3C+++NM_130386.2+++XM_011525741.2	K10062	coding	0.29	0.34	0.26	0.98	1.11	0.86	0.983	-1.59778	0	04145///Phagosome
101929894	LOC101929894	mRNA	BGIR9606_364967+++URS00008B877E+++URS00008BC380+++XR_001752367.1+++XR_001752369.1+++XR_001752370.1+++XR_002957884.1		coding	0	0	0	0.05	0	0.03	0.027	-5.68225	0	04140///Autophagy - animal+++04137///Mitophagy - animal
4739	NEDD9	mRNA	BGIR9606_308685+++BGIR9606_308686+++BGIR9606_308687+++BGIR9606_308688+++BGIR9606_308689+++BGIR9606_308690+++BGIR9606_308695+++BGIR9606_308696+++BGIR9606_312033+++BGIR9606_312034+++BGIR9606_312035+++BGIR9606_312036+++BGIR9606_312037+++BGIR9606_312038+++BGIR9606_312039+++BGIR9606_312040+++BGIR9606_312041+++BGIR9606_312042+++BGIR9606_312043+++BGIR9606_312044+++BGIR9606_312045+++BGIR9606_312046+++BGI…	K16832	coding	1.03	2.29	1.9	2.87	2.32	2.58	2.59	-1.04279	0	04137///Mitophagy - animal+++04140///Autophagy - animal
6943	TCF21	mRNA	BGIR9606_310989+++URS0000D5B497+++URS0000D5CCCD+++NM_003206.3+++NM_198392.2		coding	0.04	0	0.08	0.31	0.2	0.23	0.247	-2.31059	0.00017
104326191	LINC01336	mRNA	BGIR9606_305965+++BGIR9606_305969+++URS00008BE456+++URS00008BE4A0+++NR_126375.1		coding	0.67	0.1	0.33	0.06	1.05	1.66	0.923	-1.65107	0	01100///Metabolic pathways+++00512///Mucin type O-glycan biosynthesis
100141515	C17orf99	mRNA	BGIR9606_369957+++NM_001163075.1+++XM_011524152.2+++XM_017023997.1+++XM_017023998.1+++XM_017023999.1+++XM_017024000.1+++XM_017024001.1		coding	0.11	0.21	0.1	0.1	0.58	0.35	0.343	-1.41281	0.00056
1178	CLC	mRNA	NM_001828.5	K13334	coding	1.26	1.34	1.15	8	7.41	8.39	7.933	-2.67109	0
728734	NPIPB8	mRNA	BGIR9606_364813+++BGIR9606_364814+++BGIR9606_364815+++BGIR9606_364816+++URS00004A41A8+++NM_001310136.1+++XM_017023622.1+++XM_017023623.1+++XM_017023624.1+++XM_017023625.1+++XM_017023626.1+++XM_024450415.1+++XM_024450416.1+++XM_024450417.1+++XM_024450418.1		coding	0.29	0	0.19	0.13	0.65	0.27	0.35	-1.73548	0.00053	01100///Metabolic pathways+++00650///Butanoate metabolism
170425	LINC00858	mRNA	BGIR9606_335256+++BGIR9606_338188+++URS00001540A5+++URS00008B46C9+++URS00009B370C+++URS00009C294D+++NR_038220.1		coding	0.1	0	1.87	0.08	4.61	3.73	2.807	-2.06978	2e-05
9398	CD101	mRNA	BGIR9606_266287+++BGIR9606_266288+++BGIR9606_266291+++BGIR9606_272093+++URS00008BC2F4+++NM_001256106.2+++NM_001256109.2+++NM_001256111.2+++NM_004258.5+++XM_017002846.2+++XM_017002847.2+++XM_024451002.1+++XM_024451003.1+++XM_024451005.1+++XR_946802.3	K06522	coding	0.27	0.32	0.38	0.47	0.49	0.27	0.41	-1.10497	0
124925	SEZ6	mRNA	URS00008B217A+++URS00008BB9E7+++NM_001098635.1+++NM_001290202.1+++NM_178860.4+++XM_011524315.2+++XM_011524317.3		coding	1.18	1.31	1.49	3.54	3.36	4.19	3.697	-1.50795	0
100526760	ABHD14A-ACY1	mRNA	NM_001316331.1	K14677	coding	0	0	0.12	0.58	0.07	0	0.217	-2.40468	0.00036	01110///Biosynthesis of secondary metabolites+++01100///Metabolic pathways+++01230///Biosynthesis of amino acids+++00220///Arginine biosynthesis+++01210///2-Oxocarboxylic acid metabolism+++01130///Biosynthesis of antibiotics
101929802	LOC101929802	mRNA	BGIR9606_394781+++BGIR9606_394782+++BGIR9606_394783+++BGIR9606_394784+++XR_254217.3		coding	0	0	0	0.05	0.08	0.03	0.053	-5.76675	0
7139	TNNT2	mRNA	BGIR9606_273717+++BGIR9606_273718+++BGIR9606_273719+++URS00008B527D+++URS00008B77F1+++URS00009AE433+++URS00009B2EF5+++URS00009B5542+++URS00009B75A0+++URS00009B8DB2+++URS00009BC6EA+++URS00009C3F1D+++NM_000364.3+++NM_001001430.2+++NM_001001431.2+++NM_001001432.2+++NM_001276345.1+++NM_001276346.1+++NM_001276347.1+++XM_006711508.3+++XM_006711509.3+++XM_011509938.2+++XM_011509939.1+++XM_011509940.2+++…	K12045	coding	1.66	1.3	1.44	6.36	5.45	4.48	5.43	-1.90429	0	04261///Adrenergic signaling in cardiomyocytes+++05414///Dilated cardiomyopathy (DCM)+++05410///Hypertrophic cardiomyopathy (HCM)+++04260///Cardiac muscle contraction
283971	CLEC18C	mRNA	BGIR9606_365643+++NM_173619.3+++XM_011523036.2+++XM_024450239.1+++XM_024450240.1+++XM_024450241.1+++XM_024450242.1	K22682	coding	0	0	0	0.08	0	0.21	0.097	-4.87206	0.00038
8358	HIST1H3B	mRNA	BGIR9606_308978+++BGIR9606_308979+++NM_003537.3	K11253	coding	1.9	2.44	2.02	4.13	4.35	4.82	4.433	-1.0949	0	05202///Transcriptional misregulation in cancer+++05034///Alcoholism+++05322///Systemic lupus erythematosus
7010	TEK	mRNA	BGIR9606_328440+++BGIR9606_331311+++URS00008B6839+++NM_000459.4+++NM_001290077.1+++NM_001290078.1+++XM_005251561.2+++XM_005251563.2	K05121	coding	2.68	2.41	2.11	6.9	6.58	6.68	6.72	-1.45794	0	04066///HIF-1 signaling pathway+++04015///Rap1 signaling pathway+++05323///Rheumatoid arthritis+++04010///MAPK signaling pathway+++04151///PI3K-Akt signaling pathway+++04014///Ras signaling pathway
23671	TMEFF2	mRNA	BGIR9606_283313+++NM_001305134.1+++NM_001305145.1+++NM_016192.3+++XM_011510890.3+++XM_017003739.2+++XM_017003740.2		coding	0.6	0.44	0.48	1.04	1.29	1.16	1.163	-1.14482	0
3761	KCNJ4	mRNA	BGIR9606_386477+++BGIR9606_386478+++NM_004981.1+++NM_152868.2	K04998	coding	0.58	0.6	0.51	0.9	1.4	1.23	1.177	-1.06846	0	04921///Oxytocin signaling pathway+++04725///Cholinergic synapse
79567	RIPOR1	mRNA	BGIR9606_365480+++BGIR9606_365481+++BGIR9606_365482+++BGIR9606_365483+++URS0000021062+++URS0000277871+++URS000049C0D3+++NM_001193522.1+++NM_001193523.1+++NM_001193524.1+++NM_024519.3+++XM_011523321.1+++XM_011523322.1+++XM_011523324.3+++XM_011523325.2+++XM_011523326.1+++XM_017023663.1+++XM_017023664.2+++XM_024450442.1+++XM_024450443.1		coding	1.85	1.82	1.66	3.85	3.98	3.62	3.817	-1.00391	0
404663	LINC01194	mRNA	BGIR9606_301051+++BGIR9606_304957+++URS00008B63AC+++URS00008B7644+++URS00008BBB39+++URS00008BD8AF+++URS00009AD21B+++URS0000D57732+++URS0000D582E9+++URS0000D586D0+++URS0000D59A94+++URS0000D5B907+++NR_033383.1		coding	1.2	1.45	1.31	3.86	4.27	4.03	4.053	-1.61864	0
6658	SOX3	mRNA	NM_005634.2	K09267	coding	5.55	6.2	5.93	11.25	11.9	12.75	11.967	-1.02293	0
100507135	SPART-AS1	mRNA	BGIR9606_352733+++BGIR9606_354317+++URS00007D6304+++NR_045180.1+++NR_045181.1		coding	0.33	0.39	0.29	0.98	0.74	0.83	0.85	-1.34416	0	04144///Endocytosis
222166	MTURN	mRNA	BGIR9606_315671+++BGIR9606_315672+++BGIR9606_315673+++BGIR9606_319518+++BGIR9606_319520+++URS000034652D+++URS00008B8957+++URS00009BCF20+++NM_152793.2+++XM_005249652.3		coding	0.12	0.77	0.37	1.4	1.17	1.3	1.29	-1.54049	0
126075	CCDC159	mRNA	BGIR9606_375687+++BGIR9606_375691+++BGIR9606_375692+++BGIR9606_375693+++BGIR9606_375694+++BGIR9606_375695+++BGIR9606_375696+++BGIR9606_375697+++BGIR9606_375698+++NM_001080503.2+++XM_006722643.1+++XM_011527678.3+++XM_017026255.1+++XM_017026256.2+++XM_017026257.1+++XM_017026258.2+++XM_017026259.2+++XM_017026260.2+++XM_017026261.2+++XM_017026262.2+++XM_017026263.2+++XM_017026264.2+++XM_024451347.1		coding	3.02	2.58	1.7	4.37	5.25	5.23	4.95	-1.1201	0	04060///Cytokine-cytokine receptor interaction+++04640///Hematopoietic cell lineage+++05200///Pathways in cancer+++04151///PI3K-Akt signaling pathway+++04630///Jak-STAT signaling pathway
83893	SPATA16	mRNA	URS00008BDD24+++URS00008BEF93+++NM_031955.5+++XM_006713778.3+++XM_017007308.2		coding	0.09	0.12	0.15	0.57	0.86	0.77	0.733	-2.42959	0
353500	BMP8A	mRNA	BGIR9606_264721+++BGIR9606_264722+++NM_181809.3+++XM_006710616.3+++XM_011541381.2+++XM_011541382.2+++XM_017001198.2+++XR_946640.2+++XR_946641.2+++XR_946642.2	K16622	coding	0.12	0.09	0.17	0.34	0.33	0.21	0.293	-1.26821	0	04390///Hippo signaling pathway+++04060///Cytokine-cytokine receptor interaction+++04350///TGF-beta signaling pathway+++04714///Thermogenesis
101928255	LOC101928255	mRNA	BGIR9606_384269+++URS000030A5F8+++URS00008BADEC+++XR_001755069.1+++XR_244322.3		coding	0.14	0.11	0.16	0.4	0.41	0.23	0.347	-1.31177	0
8490	RGS5	mRNA	BGIR9606_273189+++BGIR9606_273190+++BGIR9606_273191+++BGIR9606_273192+++BGIR9606_273193+++BGIR9606_273201+++BGIR9606_273202+++BGIR9606_273203+++BGIR9606_273204+++BGIR9606_273205+++BGIR9606_273206+++BGIR9606_273207+++BGIR9606_273208+++BGIR9606_273209+++BGIR9606_273210+++BGIR9606_273211+++BGIR9606_273212+++BGIR9606_273213+++BGIR9606_273214+++BGIR9606_273215+++BGIR9606_273216+++BGIR9606_273217+++BGI…	K16449	coding	5.64	5.21	4.98	15.45	14.77	15	15.073	-1.62265	0	04140///Autophagy - animal+++04137///Mitophagy - animal
105376097	LOC105376097	mRNA	BGIR9606_329144+++BGIR9606_329145+++BGIR9606_329146+++BGIR9606_329147+++BGIR9606_329148+++BGIR9606_329149+++URS00008BC39B+++URS00009BAFC5+++URS00009BE6E8+++XR_929974.2+++XR_929975.2+++XR_929976.2+++XR_929977.2		coding	0.79	1.13	0.93	1.44	2.16	2.5	2.033	-1.11097	0.00038
5924	RASGRF2	mRNA	BGIR9606_302373+++BGIR9606_302386+++BGIR9606_302387+++BGIR9606_302388+++BGIR9606_302389+++BGIR9606_302390+++BGIR9606_302391+++BGIR9606_302392+++BGIR9606_302393+++BGIR9606_302394+++BGIR9606_302404+++BGIR9606_302405+++BGIR9606_302406+++BGIR9606_306156+++BGIR9606_306160+++URS00003C10FF+++URS00008B7F10+++NM_006909.2+++XM_005248565.1+++XM_017009682.2+++XM_017009683.1+++XM_024446141.1+++XM_024446142.1+…	K12326	coding	1.61	1.68	2.48	6.5	6.98	6.11	6.53	-1.91053	0	04014///Ras signaling pathway+++04010///MAPK signaling pathway
1571	CYP2E1	mRNA	BGIR9606_336491+++NM_000773.3	K07415	coding	0.16	0.08	0.53	0.16	0.15	2.06	0.79	-1.57282	0	00982///Drug metabolism - cytochrome P450+++00980///Metabolism of xenobiotics by cytochrome P450+++00983///Drug metabolism - other enzymes+++04932///Non-alcoholic fatty liver disease (NAFLD)+++05204///Chemical carcinogenesis+++00591///Linoleic acid metabolism+++00140///Steroid hormone biosynthesis+++01100///Metabolic pathways+++00590///Arachidonic acid metabolism
102723811	LOC102723811	mRNA	BGIR9606_377573+++BGIR9606_377574+++URS00008B5CE7+++URS00008B6B38+++XR_002958449.1		coding	0.65	0.74	1.01	1.67	1.91	1.62	1.733	-1.12078	0
